# Supplementary material for: The Role of the Membrane in the Structure and Biophysical Robustness of the Dengue Virion Envelope
Source: Structure. 2016 Mar 1;24(3):375–82. doi: 10.1016/j.str.2015.12.011 (PMC4780862; doi:10.1016/j.str.2015.12.011)
Supplement: dengue_final_snapshot_no_solvent.pdb [file mmc2.zip]

Archive with 1 entries (1 files):
- dengue_final_snapshot_no_solvent.pdb
