# Supplementary material for: The Role of the Membrane in the Structure and Biophysical Robustness of the Dengue Virion Envelope
Source: Structure. 2016 Mar 1;24(3):375–82. doi: 10.1016/j.str.2015.12.011 (PMC4780862; doi:10.1016/j.str.2015.12.011)
Supplement: dengue_final_snapshot_no_solvent.pdb [file mmc2.zip › dengue_final_snapshot_no_solvent.pdb]

TITLE     Written by MDAnalysis
REMARK    THIS IS A SIMULATION BOX
CRYST1  551.150  551.150  551.149  60.00  60.00  90.00 P 1           1
MODEL        1
ATOM      1 BCQd MET     1     313.450 275.660 126.570  1.00  0.00            
ATOM      2 5SCC MET     1     310.450 275.320 124.700  1.00  0.00            
ATOM      3 5BCP ARG     2     314.740 273.410 127.600  1.00  0.00            
ATOM      4 0SCN ARG     2     316.670 271.620 125.860  1.00  0.00            
ATOM      5 SCQd ARG     2     316.640 268.750 126.800  1.00  0.00            
ATOM      6 5BCP CYS     3     315.950 273.860 130.030  1.00  0.00            
ATOM      7 5SCC CYS     3     316.220 271.460 131.800  1.00  0.00            
ATOM      8 5BSP ILE     4     315.160 276.480 131.510  1.00  0.00            
ATOM      9 1SSA ILE     4     312.620 275.480 132.990  1.00  0.00            
ATOM     10 5BSP GLY     5     317.860 278.410 134.330  1.00  0.00            
ATOM     11 5BCP ILE     6     318.810 276.300 135.620  1.00  0.00            
ATOM     12 1SCA ILE     6     316.570 274.160 135.870  1.00  0.00            
ATOM     13 5BSP SER     7     321.520 276.700 136.790  1.00  0.00            
ATOM     14 1SSP SER     7     321.880 277.720 138.940  1.00  0.00            
ATOM     15 5BSP ASN     8     324.000 276.720 134.660  1.00  0.00            
ATOM     16 5SSP ASN     8     326.840 276.390 135.510  1.00  0.00            
ATOM     17 5BCP ARG     9     323.720 279.340 131.820  1.00  0.00            
ATOM     18 0SCN ARG     9     320.870 279.870 131.050  1.00  0.00            
ATOM     19 SCQd ARG     9     317.860 281.710 131.130  1.00  0.00            
ATOM     20 5BCP ASP    10     325.490 280.900 131.230  1.00  0.00            
ATOM     21 SCQa ASP    10     328.430 280.340 132.170  1.00  0.00            
ATOM     22 BENd PHE    11     326.690 282.310 127.890  1.00  0.00            
ATOM     23 4SES PHE    11     329.200 283.840 129.050  1.00  0.00            
ATOM     24 4SES PHE    11     329.890 284.990 131.390  1.00  0.00            
ATOM     25 4SES PHE    11     331.560 285.150 129.270  1.00  0.00            
ATOM     26 BENd VAL    12     327.850 283.820 124.660  1.00  0.00            
ATOM     27 2SEA VAL    12     330.210 282.770 124.080  1.00  0.00            
ATOM     28 BENd GLU    13     327.190 286.950 123.780  1.00  0.00            
ATOM     29 SEQa GLU    13     330.510 287.890 125.680  1.00  0.00            
ATOM     30 5BCP GLY    14     326.950 288.430 122.110  1.00  0.00            
ATOM     31 5BCP VAL    15     327.290 288.440 118.690  1.00  0.00            
ATOM     32 2SCA VAL    15     325.680 286.800 117.370  1.00  0.00            
ATOM     33 BTNd SER    16     330.050 290.180 116.230  1.00  0.00            
ATOM     34 1STP SER    16     332.060 289.590 117.080  1.00  0.00            
ATOM     35 BTNd GLY    17     329.350 290.080 112.700  1.00  0.00            
ATOM     36 BTNd GLY    18     326.670 289.180 113.320  1.00  0.00            
ATOM     37 BTNd SER    19     327.230 285.210 112.850  1.00  0.00            
ATOM     38 1STP SER    19     327.670 285.750 110.090  1.00  0.00            
ATOM     39 BENd TRP    20     330.110 285.080 115.380  1.00  0.00            
ATOM     40 4SES TRP    20     331.820 284.740 112.320  1.00  0.00            
ATOM     41 1SES TRP    20     332.720 284.860 109.780  1.00  0.00            
ATOM     42 4SES TRP    20     332.790 287.060 111.340  1.00  0.00            
ATOM     43 4SES TRP    20     333.670 287.180 108.790  1.00  0.00            
ATOM     44 BENd VAL    21     330.580 283.100 118.230  1.00  0.00            
ATOM     45 2SEA VAL    21     328.290 282.970 119.550  1.00  0.00            
ATOM     46 BENd ASP    22     333.490 281.530 120.080  1.00  0.00            
ATOM     47 SEQa ASP    22     335.590 281.460 118.400  1.00  0.00            
ATOM     48 BENd ILE    23     333.190 279.280 122.340  1.00  0.00            
ATOM     49 1SEA ILE    23     330.260 278.330 121.950  1.00  0.00            
ATOM     50 BENd VAL    24     333.810 276.740 124.940  1.00  0.00            
ATOM     51 2SEA VAL    24     335.960 277.420 126.340  1.00  0.00            
ATOM     52 5BCP LEU    25     329.990 275.180 126.670  1.00  0.00            
ATOM     53 1SCA LEU    25     330.150 278.420 127.610  1.00  0.00            
ATOM     54 5BCP GLU    26     330.280 272.180 129.100  1.00  0.00            
ATOM     55 SCQa GLU    26     333.570 274.400 130.300  1.00  0.00            
ATOM     56 5BSP HIS    27     328.830 269.780 130.890  1.00  0.00            
ATOM     57 4SSS HIS    27     329.980 270.510 133.570  1.00  0.00            
ATOM     58 1SSS HIS    27     329.770 271.770 135.950  1.00  0.00            
ATOM     59 1SSS HIS    27     331.390 272.770 134.030  1.00  0.00            
ATOM     60 5BSP GLY    28     325.640 270.650 132.130  1.00  0.00            
ATOM     61 5BCP SER    29     325.250 273.710 131.360  1.00  0.00            
ATOM     62 1SCP SER    29     327.210 275.340 130.840  1.00  0.00            
ATOM     63 BENd CYS    30     322.160 274.660 129.510  1.00  0.00            
ATOM     64 5SEC CYS    30     320.040 275.170 131.160  1.00  0.00            
ATOM     65 BENd VAL    31     322.890 276.720 127.340  1.00  0.00            
ATOM     66 2SEA VAL    31     325.510 277.030 127.140  1.00  0.00            
ATOM     67 BENd THR    32     322.390 280.080 125.900  1.00  0.00            
ATOM     68 1SEP THR    32     321.050 282.100 126.850  1.00  0.00            
ATOM     69 BENd THR    33     324.220 281.790 123.320  1.00  0.00            
ATOM     70 1SEP THR    33     325.890 279.960 122.550  1.00  0.00            
ATOM     71 BENd MET    34     323.370 285.120 122.060  1.00  0.00            
ATOM     72 5SEC MET    34     323.160 286.450 126.230  1.00  0.00            
ATOM     73 4BCP ALA    35     322.060 288.110 121.110  1.00  0.00            
ATOM     74 5BSP LYS    36     321.970 290.080 119.540  1.00  0.00            
ATOM     75 3SSC LYS    36     324.470 292.380 119.500  1.00  0.00            
ATOM     76 SSQd LYS    36     326.450 293.900 121.110  1.00  0.00            
ATOM     77 5BSP ASN    37     318.940 289.510 117.080  1.00  0.00            
ATOM     78 5SSP ASN    37     317.920 292.160 117.070  1.00  0.00            
ATOM     79 5BSP LYS    38     318.440 285.480 116.890  1.00  0.00            
ATOM     80 3SSC LYS    38     321.140 285.740 115.570  1.00  0.00            
ATOM     81 SSQd LYS    38     322.410 287.340 113.980  1.00  0.00            
ATOM     82 BCNa PRO    39     317.090 283.890 119.200  1.00  0.00            
ATOM     83 2SCA PRO    39     314.420 282.910 119.350  1.00  0.00            
ATOM     84 5BCP THR    40     319.390 283.280 121.930  1.00  0.00            
ATOM     85 1SCP THR    40     318.750 285.110 123.660  1.00  0.00            
ATOM     86 BENd LEU    41     318.590 280.090 122.310  1.00  0.00            
ATOM     87 1SEA LEU    41     321.090 279.150 120.200  1.00  0.00            
ATOM     88 BENd ASP    42     319.040 277.000 124.370  1.00  0.00            
ATOM     89 SEQa ASP    42     317.950 277.510 127.000  1.00  0.00            
ATOM     90 BENd PHE    43     321.370 274.560 124.410  1.00  0.00            
ATOM     91 4SES PHE    43     323.720 275.070 123.020  1.00  0.00            
ATOM     92 4SES PHE    43     323.860 275.170 120.320  1.00  0.00            
ATOM     93 4SES PHE    43     326.090 274.710 121.770  1.00  0.00            
ATOM     94 BENd GLU    44     322.000 271.630 126.630  1.00  0.00            
ATOM     95 SEQa GLU    44     320.310 269.460 129.840  1.00  0.00            
ATOM     96 BENd LEU    45     324.710 269.870 126.780  1.00  0.00            
ATOM     97 1SEA LEU    45     326.670 272.360 125.990  1.00  0.00            
ATOM     98 BENd ILE    46     326.370 267.070 126.420  1.00  0.00            
ATOM     99 1SEA ILE    46     328.830 267.930 124.740  1.00  0.00            
ATOM    100 BENd GLU    47     326.600 263.390 125.700  1.00  0.00            
ATOM    101 SEQa GLU    47     324.760 261.500 128.640  1.00  0.00            
ATOM    102 BENd THR    48     329.290 262.440 123.370  1.00  0.00            
ATOM    103 1SEP THR    48     331.460 263.520 124.300  1.00  0.00            
ATOM    104 5BCP GLU    49     329.330 259.500 121.970  1.00  0.00            
ATOM    105 SCQa GLU    49     325.430 260.110 120.790  1.00  0.00            
ATOM    106 4BCP ALA    50     332.290 257.400 120.520  1.00  0.00            
ATOM    107 5BCP LYS    51     333.700 254.770 119.370  1.00  0.00            
ATOM    108 3SCC LYS    51     332.920 254.800 115.960  1.00  0.00            
ATOM    109 SCQd LYS    51     332.000 255.670 113.860  1.00  0.00            
ATOM    110 5BSP GLN    52     336.500 252.510 118.450  1.00  0.00            
ATOM    111 4SSP GLN    52     333.700 250.150 115.950  1.00  0.00            
ATOM    112 0BEN PRO    53     339.730 253.130 119.920  1.00  0.00            
ATOM    113 2SEA PRO    53     341.070 254.400 117.630  1.00  0.00            
ATOM    114 0BEN ALA    54     342.170 251.930 121.720  1.00  0.00            
ATOM    115 5BCP THR    55     341.550 248.790 123.450  1.00  0.00            
ATOM    116 1SCP THR    55     339.000 248.290 123.340  1.00  0.00            
ATOM    117 5BCP LEU    56     344.340 247.650 124.820  1.00  0.00            
ATOM    118 1SCA LEU    56     346.720 248.870 123.280  1.00  0.00            
ATOM    119 5BCP ARG    57     345.300 246.060 128.290  1.00  0.00            
ATOM    120 0SCN ARG    57     348.090 247.650 128.120  1.00  0.00            
ATOM    121 SCQd ARG    57     350.660 246.110 128.340  1.00  0.00            
ATOM    122 5BCP LYS    58     344.160 245.420 130.730  1.00  0.00            
ATOM    123 3SCC LYS    58     342.770 242.320 131.160  1.00  0.00            
ATOM    124 SCQd LYS    58     340.480 241.150 130.620  1.00  0.00            
ATOM    125 BENd TYR    59     344.750 245.260 134.710  1.00  0.00            
ATOM    126 4SES TYR    59     346.140 247.060 136.150  1.00  0.00            
ATOM    127 4SES TYR    59     346.980 249.620 135.930  1.00  0.00            
ATOM    128 1SES TYR    59     346.010 248.710 138.280  1.00  0.00            
ATOM    129 BENd CYS    60     342.260 243.530 136.160  1.00  0.00            
ATOM    130 5SEC CYS    60     342.420 240.570 136.280  1.00  0.00            
ATOM    131 BENd ILE    61     341.560 243.790 139.930  1.00  0.00            
ATOM    132 1SEA ILE    61     344.110 242.240 140.780  1.00  0.00            
ATOM    133 BENd GLU    62     339.640 240.860 141.540  1.00  0.00            
ATOM    134 SEQa GLU    62     336.270 240.000 142.290  1.00  0.00            
ATOM    135 0BEN ALA    63     340.810 237.720 142.910  1.00  0.00            
ATOM    136 BENd LYS    64     342.390 234.950 143.610  1.00  0.00            
ATOM    137 3SEC LYS    64     340.730 233.290 145.730  1.00  0.00            
ATOM    138 SEQd LYS    64     340.150 232.180 147.860  1.00  0.00            
ATOM    139 BENd LEU    65     345.070 232.760 143.880  1.00  0.00            
ATOM    140 1SEA LEU    65     348.140 233.980 143.590  1.00  0.00            
ATOM    141 BENd THR    66     344.600 228.650 143.850  1.00  0.00            
ATOM    142 1SEP THR    66     342.430 228.280 145.240  1.00  0.00            
ATOM    143 BENd ASN    67     346.720 226.190 143.620  1.00  0.00            
ATOM    144 5SEP ASN    67     344.900 223.240 143.100  1.00  0.00            
ATOM    145 BENd THR    68     349.800 225.310 145.120  1.00  0.00            
ATOM    146 1SEP THR    68     350.890 226.620 147.080  1.00  0.00            
ATOM    147 BENd THR    69     352.240 222.820 143.630  1.00  0.00            
ATOM    148 1SEP THR    69     351.780 221.330 141.560  1.00  0.00            
ATOM    149 BENd THR    70     355.190 222.310 145.260  1.00  0.00            
ATOM    150 1SEP THR    70     354.600 222.710 147.760  1.00  0.00            
ATOM    151 BENd ASP    71     358.000 220.550 145.150  1.00  0.00            
ATOM    152 SEQa ASP    71     358.030 217.830 147.110  1.00  0.00            
ATOM    153 BENd SER    72     361.060 219.900 143.630  1.00  0.00            
ATOM    154 1SEP SER    72     360.460 218.940 141.300  1.00  0.00            
ATOM    155 5BCP ARG    73     363.080 217.930 145.480  1.00  0.00            
ATOM    156 0SCN ARG    73     361.810 214.810 144.760  1.00  0.00            
ATOM    157 SCQd ARG    73     358.990 214.050 142.690  1.00  0.00            
ATOM    158 5BCP CYS    74     363.590 217.680 148.590  1.00  0.00            
ATOM    159 5SCC CYS    74     361.710 219.380 150.410  1.00  0.00            
ATOM    160 BSNa PRO    75     366.900 217.740 148.490  1.00  0.00            
ATOM    161 2SSA PRO    75     367.530 216.910 151.450  1.00  0.00            
ATOM    162 5BSP THR    76     369.440 216.310 147.320  1.00  0.00            
ATOM    163 1SSP THR    76     371.700 215.440 148.260  1.00  0.00            
ATOM    164 5BSP GLN    77     368.780 216.700 143.940  1.00  0.00            
ATOM    165 4SSP GLN    77     366.830 214.110 142.090  1.00  0.00            
ATOM    166 5BCP GLY    78     369.020 219.260 143.250  1.00  0.00            
ATOM    167 5BCP GLU    79     366.660 221.430 143.960  1.00  0.00            
ATOM    168 SCQa GLU    79     369.140 224.160 144.330  1.00  0.00            
ATOM    169 BCNa PRO    80     364.430 222.620 142.940  1.00  0.00            
ATOM    170 2SCA PRO    80     365.150 225.600 142.740  1.00  0.00            
ATOM    171 5BCP SER    81     363.220 223.300 139.020  1.00  0.00            
ATOM    172 1SCP SER    81     365.150 223.920 137.640  1.00  0.00            
ATOM    173 5BCP LEU    82     359.140 222.450 137.690  1.00  0.00            
ATOM    174 1SCA LEU    82     356.870 221.300 139.790  1.00  0.00            
ATOM    175 BHNd ASN    83     357.880 223.050 134.910  1.00  0.00            
ATOM    176 5SHP ASN    83     358.030 220.690 132.850  1.00  0.00            
ATOM    177 BHNd GLU    84     354.710 224.960 136.130  1.00  0.00            
ATOM    178 SHQa GLU    84     353.230 221.500 136.770  1.00  0.00            
ATOM    179 BHNd GLU    85     355.980 228.060 136.890  1.00  0.00            
ATOM    180 SHQa GLU    85     358.870 227.770 138.480  1.00  0.00            
ATOM    181 BHNd GLN    86     357.270 228.710 133.980  1.00  0.00            
ATOM    182 4SHP GLN    86     356.600 225.600 131.280  1.00  0.00            
ATOM    183 5BSP ASP    87     355.690 230.540 133.370  1.00  0.00            
ATOM    184 SSQa ASP    87     355.080 233.210 135.040  1.00  0.00            
ATOM    185 BTNd LYS    88     351.660 229.650 133.140  1.00  0.00            
ATOM    186 3STC LYS    88     351.530 226.270 132.910  1.00  0.00            
ATOM    187 STQd LYS    88     350.500 224.030 132.320  1.00  0.00            
ATOM    188 BTNd ARG    89     350.100 230.610 134.100  1.00  0.00            
ATOM    189 0STN ARG    89     347.090 230.830 133.520  1.00  0.00            
ATOM    190 STQd ARG    89     343.810 230.910 134.500  1.00  0.00            
ATOM    191 5BSP PHE    90     350.890 229.960 137.650  1.00  0.00            
ATOM    192 4SSS PHE    90     350.490 227.130 137.750  1.00  0.00            
ATOM    193 4SSS PHE    90     350.210 225.030 139.420  1.00  0.00            
ATOM    194 4SSS PHE    90     349.390 224.840 136.850  1.00  0.00            
ATOM    195 5BCP VAL    91     353.040 232.080 139.490  1.00  0.00            
ATOM    196 2SCA VAL    91     351.830 234.110 140.690  1.00  0.00            
ATOM    197 BENd CYS    92     356.220 231.220 141.870  1.00  0.00            
ATOM    198 5SEC CYS    92     355.850 233.950 142.990  1.00  0.00            
ATOM    199 BENd LYS    93     359.610 230.640 142.570  1.00  0.00            
ATOM    200 3SEC LYS    93     360.210 232.210 139.630  1.00  0.00            
ATOM    201 SEQd LYS    93     359.040 232.750 137.740  1.00  0.00            
ATOM    202 BENd HIS    94     362.180 229.080 144.200  1.00  0.00            
ATOM    203 4SES HIS    94     364.170 231.210 143.320  1.00  0.00            
ATOM    204 1SES HIS    94     364.280 233.630 142.130  1.00  0.00            
ATOM    205 1SES HIS    94     366.330 231.900 141.840  1.00  0.00            
ATOM    206 BENd SER    95     363.080 228.390 147.660  1.00  0.00            
ATOM    207 1SEP SER    95     361.200 228.260 149.140  1.00  0.00            
ATOM    208 BENd MET    96     366.400 227.320 148.620  1.00  0.00            
ATOM    209 5SEC MET    96     368.630 228.760 145.210  1.00  0.00            
ATOM    210 BENd VAL    97     367.210 225.960 152.230  1.00  0.00            
ATOM    211 2SEA VAL    97     368.890 227.780 153.190  1.00  0.00            
ATOM    212 5BCP ASP    98     369.040 222.940 154.030  1.00  0.00            
ATOM    213 SCQa ASP    98     371.620 223.540 154.570  1.00  0.00            
ATOM    214 5BCP ARG    99     367.410 220.800 154.490  1.00  0.00            
ATOM    215 0SCN ARG    99     364.870 221.140 153.190  1.00  0.00            
ATOM    216 SCQd ARG    99     362.740 223.770 152.290  1.00  0.00            
ATOM    217 5BCP GLY   100     368.200 217.930 156.070  1.00  0.00            
ATOM    218 BHNd TRP   101     367.790 215.040 156.710  1.00  0.00            
ATOM    219 4SHS TRP   101     369.760 213.390 157.930  1.00  0.00            
ATOM    220 1SHS TRP   101     371.670 211.500 158.200  1.00  0.00            
ATOM    221 4SHS TRP   101     369.270 211.170 159.390  1.00  0.00            
ATOM    222 4SHS TRP   101     371.230 209.350 159.780  1.00  0.00            
ATOM    223 BHNd GLY   102     364.260 215.450 159.170  1.00  0.00            
ATOM    224 BHNd ASN   103     363.420 218.220 157.810  1.00  0.00            
ATOM    225 5SHP ASN   103     364.020 220.550 159.840  1.00  0.00            
ATOM    226 BTNd GLY   104     362.620 216.770 155.180  1.00  0.00            
ATOM    227 5BSP CYS   105     363.390 214.720 152.890  1.00  0.00            
ATOM    228 5SSC CYS   105     360.710 214.610 150.860  1.00  0.00            
ATOM    229 5BSP GLY   106     367.360 212.690 152.900  1.00  0.00            
ATOM    230 5BSP LEU   107     369.830 212.880 152.480  1.00  0.00            
ATOM    231 1SSA LEU   107     372.520 211.270 153.240  1.00  0.00            
ATOM    232 5BCP PHE   108     371.700 216.790 153.480  1.00  0.00            
ATOM    233 4SCS PHE   108     372.950 215.880 156.020  1.00  0.00            
ATOM    234 4SCS PHE   108     374.960 214.130 156.430  1.00  0.00            
ATOM    235 4SCS PHE   108     373.960 215.540 158.500  1.00  0.00            
ATOM    236 5BSP GLY   109     371.680 219.350 151.440  1.00  0.00            
ATOM    237 5BCP LYS   110     369.290 221.420 150.060  1.00  0.00            
ATOM    238 3SCC LYS   110     370.920 224.380 149.130  1.00  0.00            
ATOM    239 SCQd LYS   110     372.780 225.250 147.320  1.00  0.00            
ATOM    240 BENd GLY   111     366.860 221.540 148.670  1.00  0.00            
ATOM    241 BENd GLY   112     364.670 223.450 147.390  1.00  0.00            
ATOM    242 BENd ILE   113     361.540 223.860 146.580  1.00  0.00            
ATOM    243 1SEA ILE   113     359.390 223.360 148.750  1.00  0.00            
ATOM    244 BENd VAL   114     359.420 226.090 144.630  1.00  0.00            
ATOM    245 2SEA VAL   114     359.720 225.130 142.170  1.00  0.00            
ATOM    246 BENd THR   115     355.850 227.510 145.260  1.00  0.00            
ATOM    247 1SEP THR   115     355.730 227.830 147.840  1.00  0.00            
ATOM    248 BENd CYS   116     353.550 227.900 142.510  1.00  0.00            
ATOM    249 5SEC CYS   116     354.950 225.690 141.110  1.00  0.00            
ATOM    250 0BEN ALA   117     350.590 229.200 142.200  1.00  0.00            
ATOM    251 BENd MET   118     347.730 229.900 140.250  1.00  0.00            
ATOM    252 5SEC MET   118     345.420 227.390 139.150  1.00  0.00            
ATOM    253 BENd PHE   119     346.670 232.660 138.820  1.00  0.00            
ATOM    254 4SES PHE   119     348.600 234.250 136.970  1.00  0.00            
ATOM    255 4SES PHE   119     349.130 236.900 137.060  1.00  0.00            
ATOM    256 4SES PHE   119     350.810 235.230 135.760  1.00  0.00            
ATOM    257 BENd THR   120     342.570 233.150 138.840  1.00  0.00            
ATOM    258 1SEP THR   120     341.710 231.050 140.100  1.00  0.00            
ATOM    259 BENd CYS   121     341.670 236.490 138.590  1.00  0.00            
ATOM    260 5SEC CYS   121     344.570 237.390 139.630  1.00  0.00            
ATOM    261 BENd LYS   122     338.780 238.270 138.300  1.00  0.00            
ATOM    262 3SEC LYS   122     336.890 236.330 139.240  1.00  0.00            
ATOM    263 SEQd LYS   122     337.580 234.260 140.890  1.00  0.00            
ATOM    264 BENd LYS   123     337.340 240.930 136.580  1.00  0.00            
ATOM    265 3SEC LYS   123     334.390 241.610 137.400  1.00  0.00            
ATOM    266 SEQd LYS   123     332.940 243.380 137.880  1.00  0.00            
ATOM    267 BENd ASN   124     338.860 243.980 135.090  1.00  0.00            
ATOM    268 5SEP ASN   124     337.810 245.810 137.460  1.00  0.00            
ATOM    269 5BCP MET   125     339.360 245.770 132.800  1.00  0.00            
ATOM    270 5SCC MET   125     341.300 248.990 134.500  1.00  0.00            
ATOM    271 5BCP LYS   126     340.990 247.290 129.960  1.00  0.00            
ATOM    272 3SCC LYS   126     340.210 245.540 127.920  1.00  0.00            
ATOM    273 SCQd LYS   126     338.250 244.730 126.580  1.00  0.00            
ATOM    274 5BCP GLY   127     341.430 250.650 128.980  1.00  0.00            
ATOM    275 5BCP LYS   128     341.600 252.170 126.210  1.00  0.00            
ATOM    276 3SCC LYS   128     338.240 252.460 125.500  1.00  0.00            
ATOM    277 SCQd LYS   128     335.910 252.920 123.790  1.00  0.00            
ATOM    278 BENd VAL   129     341.990 255.270 123.900  1.00  0.00            
ATOM    279 2SEA VAL   129     344.140 256.290 125.050  1.00  0.00            
ATOM    280 BENd VAL   130     340.020 257.660 121.650  1.00  0.00            
ATOM    281 2SEA VAL   130     337.400 257.210 121.710  1.00  0.00            
ATOM    282 5BCP GLN   131     340.260 260.600 119.800  1.00  0.00            
ATOM    283 4SCP GLN   131     342.240 259.320 116.700  1.00  0.00            
ATOM    284 BSNa PRO   132     338.560 262.930 118.430  1.00  0.00            
ATOM    285 2SSA PRO   132     338.120 264.950 120.850  1.00  0.00            
ATOM    286 BTNd GLU   133     337.810 262.280 116.580  1.00  0.00            
ATOM    287 STQa GLU   133     341.360 263.380 114.600  1.00  0.00            
ATOM    288 BTNd ASN   134     335.050 259.570 116.190  1.00  0.00            
ATOM    289 5STP ASN   134     337.450 257.400 116.540  1.00  0.00            
ATOM    290 5BCP LEU   135     332.840 260.840 117.930  1.00  0.00            
ATOM    291 1SCA LEU   135     334.400 262.000 120.460  1.00  0.00            
ATOM    292 5BCP GLU   136     329.770 261.840 117.730  1.00  0.00            
ATOM    293 SCQa GLU   136     328.610 259.240 115.240  1.00  0.00            
ATOM    294 BENd TYR   137     328.320 264.010 119.600  1.00  0.00            
ATOM    295 4SES TYR   137     330.570 266.380 120.140  1.00  0.00            
ATOM    296 4SES TYR   137     331.720 268.680 119.290  1.00  0.00            
ATOM    297 1SES TYR   137     333.110 266.960 120.840  1.00  0.00            
ATOM    298 BENd THR   138     325.450 265.990 121.520  1.00  0.00            
ATOM    299 1SEP THR   138     323.080 264.940 121.680  1.00  0.00            
ATOM    300 BENd ILE   139     324.820 269.510 121.630  1.00  0.00            
ATOM    301 1SEA ILE   139     326.810 270.230 119.370  1.00  0.00            
ATOM    302 BENd VAL   140     320.980 270.140 121.110  1.00  0.00            
ATOM    303 2SEA VAL   140     319.940 268.940 123.230  1.00  0.00            
ATOM    304 BENd ILE   141     319.290 273.140 121.230  1.00  0.00            
ATOM    305 1SEA ILE   141     319.720 274.060 118.300  1.00  0.00            
ATOM    306 BENd THR   142     315.830 274.130 120.980  1.00  0.00            
ATOM    307 1SEP THR   142     313.820 273.010 122.180  1.00  0.00            
ATOM    308 0BEN PRO   143     314.830 277.830 120.200  1.00  0.00            
ATOM    309 2SEA PRO   143     316.140 277.980 117.620  1.00  0.00            
ATOM    310 5BCP HIS   144     313.720 279.070 122.260  1.00  0.00            
ATOM    311 4SCS HIS   144     314.090 280.640 124.590  1.00  0.00            
ATOM    312 1SCS HIS   144     315.940 281.780 126.190  1.00  0.00            
ATOM    313 1SCS HIS   144     313.800 280.540 127.270  1.00  0.00            
ATOM    314 5BCP SER   145     309.880 280.810 123.240  1.00  0.00            
ATOM    315 1SCP SER   145     310.290 282.160 121.180  1.00  0.00            
ATOM    316 5BCP GLY   146     308.020 279.450 124.580  1.00  0.00            
ATOM    317 5BCP GLU   147     305.340 277.430 123.250  1.00  0.00            
ATOM    318 SCQa GLU   147     305.530 279.440 120.150  1.00  0.00            
ATOM    319 BTNd GLU   148     305.220 275.600 123.130  1.00  0.00            
ATOM    320 STQa GLU   148     303.580 273.480 120.300  1.00  0.00            
ATOM    321 BTNd HIS   149     306.230 272.790 125.890  1.00  0.00            
ATOM    322 4STS HIS   149     306.650 271.020 123.480  1.00  0.00            
ATOM    323 1STS HIS   149     306.750 269.400 121.310  1.00  0.00            
ATOM    324 1STS HIS   149     308.660 271.270 121.690  1.00  0.00            
ATOM    325 4BCP ALA   150     306.450 273.970 127.770  1.00  0.00            
ATOM    326 5BSP VAL   151     310.640 272.510 129.290  1.00  0.00            
ATOM    327 2SSA VAL   151     309.430 272.070 131.610  1.00  0.00            
ATOM    328 5BSP GLY   152     312.020 270.650 127.100  1.00  0.00            
ATOM    329 5BCP ASN   153     311.030 268.780 125.270  1.00  0.00            
ATOM    330 5SCP ASN   153     308.210 267.340 126.560  1.00  0.00            
ATOM    331 5BSP ASP   154     312.730 267.370 122.950  1.00  0.00            
ATOM    332 SSQa ASP   154     315.500 268.590 121.720  1.00  0.00            
ATOM    333 5BSP THR   155     310.940 266.480 120.650  1.00  0.00            
ATOM    334 1SSP THR   155     308.980 265.090 121.630  1.00  0.00            
ATOM    335 5BSP GLY   156     311.040 268.570 118.300  1.00  0.00            
ATOM    336 5BCP LYS   157     311.070 271.090 115.360  1.00  0.00            
ATOM    337 3SCC LYS   157     309.880 270.930 112.310  1.00  0.00            
ATOM    338 SCQd LYS   157     309.780 272.130 109.830  1.00  0.00            
ATOM    339 5BSP HIS   158     312.410 272.790 116.550  1.00  0.00            
ATOM    340 4SSS HIS   158     310.510 274.080 118.820  1.00  0.00            
ATOM    341 1SSS HIS   158     307.950 274.920 119.040  1.00  0.00            
ATOM    342 1SSS HIS   158     309.960 276.430 120.030  1.00  0.00            
ATOM    343 5BSP GLY   159     315.530 271.930 117.850  1.00  0.00            
ATOM    344 5BCP LYS   160     316.500 269.360 116.050  1.00  0.00            
ATOM    345 3SCC LYS   160     318.570 268.980 113.970  1.00  0.00            
ATOM    346 SCQd LYS   160     320.780 268.240 112.450  1.00  0.00            
ATOM    347 5BCP GLU   161     319.560 267.320 118.480  1.00  0.00            
ATOM    348 SCQa GLU   161     319.490 264.320 115.910  1.00  0.00            
ATOM    349 BENd ILE   162     322.530 267.970 116.980  1.00  0.00            
ATOM    350 1SEA ILE   162     322.550 271.000 116.330  1.00  0.00            
ATOM    351 BENd LYS   163     324.670 266.260 116.530  1.00  0.00            
ATOM    352 3SEC LYS   163     324.680 263.040 116.770  1.00  0.00            
ATOM    353 SEQd LYS   163     323.920 260.730 115.990  1.00  0.00            
ATOM    354 BENd ILE   164     327.800 266.490 116.110  1.00  0.00            
ATOM    355 1SEA ILE   164     329.190 269.060 115.070  1.00  0.00            
ATOM    356 5BCP THR   165     330.180 264.530 114.080  1.00  0.00            
ATOM    357 1SCP THR   165     328.360 263.340 112.650  1.00  0.00            
ATOM    358 0BTN PRO   166     333.360 264.480 113.930  1.00  0.00            
ATOM    359 2STA PRO   166     333.880 265.340 116.460  1.00  0.00            
ATOM    360 BTNd GLN   167     334.810 263.710 112.240  1.00  0.00            
ATOM    361 4STP GLN   167     332.650 260.150 112.260  1.00  0.00            
ATOM    362 5BSP SER   168     334.060 266.020 109.420  1.00  0.00            
ATOM    363 1SSP SER   168     335.520 266.690 107.890  1.00  0.00            
ATOM    364 5BCP SER   169     330.840 268.090 109.980  1.00  0.00            
ATOM    365 1SCP SER   169     329.340 266.390 109.050  1.00  0.00            
ATOM    366 BENd ILE   170     329.270 271.390 110.840  1.00  0.00            
ATOM    367 1SEA ILE   170     329.780 272.550 108.020  1.00  0.00            
ATOM    368 BENd THR   171     325.470 270.320 112.100  1.00  0.00            
ATOM    369 1SEP THR   171     325.630 267.750 111.710  1.00  0.00            
ATOM    370 BENd GLU   172     322.870 272.530 110.930  1.00  0.00            
ATOM    371 SEQa GLU   172     322.180 270.160 108.090  1.00  0.00            
ATOM    372 0BEN ALA   173     319.860 273.500 112.300  1.00  0.00            
ATOM    373 BENd GLU   174     316.690 273.550 112.800  1.00  0.00            
ATOM    374 SEQa GLU   174     314.510 270.670 111.400  1.00  0.00            
ATOM    375 BENd LEU   175     313.840 275.570 112.760  1.00  0.00            
ATOM    376 1SEA LEU   175     314.570 275.970 109.500  1.00  0.00            
ATOM    377 BTNd THR   176     310.360 276.970 112.160  1.00  0.00            
ATOM    378 1STP THR   176     309.240 275.390 113.900  1.00  0.00            
ATOM    379 BTNd GLY   177     310.670 279.330 110.610  1.00  0.00            
ATOM    380 BTNd TYR   178     313.240 280.860 111.720  1.00  0.00            
ATOM    381 4STS TYR   178     312.730 280.490 114.830  1.00  0.00            
ATOM    382 4STS TYR   178     310.870 282.040 116.030  1.00  0.00            
ATOM    383 1STS TYR   178     311.340 279.540 116.940  1.00  0.00            
ATOM    384 BENd GLY   179     316.320 279.890 111.870  1.00  0.00            
ATOM    385 BENd THR   180     319.090 277.470 111.390  1.00  0.00            
ATOM    386 1SEP THR   180     319.890 277.340 108.920  1.00  0.00            
ATOM    387 BENd VAL   181     322.270 277.430 113.360  1.00  0.00            
ATOM    388 2SEA VAL   181     322.610 277.110 115.970  1.00  0.00            
ATOM    389 BENd THR   182     325.530 276.930 111.540  1.00  0.00            
ATOM    390 1SEP THR   182     325.450 278.410 109.400  1.00  0.00            
ATOM    391 BENd MET   183     328.450 275.570 113.420  1.00  0.00            
ATOM    392 5SEC MET   183     326.240 273.890 115.730  1.00  0.00            
ATOM    393 BENd GLU   184     331.170 274.280 113.260  1.00  0.00            
ATOM    394 SEQa GLU   184     332.400 276.440 110.340  1.00  0.00            
ATOM    395 BENd CYS   185     332.930 271.960 115.490  1.00  0.00            
ATOM    396 5SEC CYS   185     333.790 269.780 113.780  1.00  0.00            
ATOM    397 5BCP SER   186     335.830 271.640 117.600  1.00  0.00            
ATOM    398 1SCP SER   186     337.410 273.680 117.280  1.00  0.00            
ATOM    399 0BTN PRO   187     337.000 268.870 117.740  1.00  0.00            
ATOM    400 2STA PRO   187     338.330 267.380 115.510  1.00  0.00            
ATOM    401 BTNd ARG   188     341.100 269.350 118.600  1.00  0.00            
ATOM    402 0STN ARG   188     342.330 266.530 118.250  1.00  0.00            
ATOM    403 STQd ARG   188     344.010 263.810 119.130  1.00  0.00            
ATOM    404 5BSP THR   189     341.380 271.630 121.300  1.00  0.00            
ATOM    405 1SSP THR   189     343.470 272.630 122.480  1.00  0.00            
ATOM    406 5BSP GLY   190     338.300 269.550 122.810  1.00  0.00            
ATOM    407 5BSP LEU   191     338.810 267.830 124.730  1.00  0.00            
ATOM    408 1SSA LEU   191     335.740 266.100 125.250  1.00  0.00            
ATOM    409 5BCP ASP   192     341.500 266.070 124.380  1.00  0.00            
ATOM    410 SCQa ASP   192     343.530 267.860 122.730  1.00  0.00            
ATOM    411 5BCP PHE   193     342.390 262.670 124.060  1.00  0.00            
ATOM    412 4SCS PHE   193     339.650 261.710 124.860  1.00  0.00            
ATOM    413 4SCS PHE   193     338.030 262.220 126.970  1.00  0.00            
ATOM    414 4SCS PHE   193     336.980 261.300 124.650  1.00  0.00            
ATOM    415 5BSP ASN   194     345.130 261.080 123.120  1.00  0.00            
ATOM    416 5SSP ASN   194     345.160 258.780 120.840  1.00  0.00            
ATOM    417 5BSP GLU   195     345.980 261.270 125.310  1.00  0.00            
ATOM    418 SSQa GLU   195     349.830 262.750 126.110  1.00  0.00            
ATOM    419 BENd MET   196     344.020 259.960 128.410  1.00  0.00            
ATOM    420 5SEC MET   196     342.430 262.940 128.840  1.00  0.00            
ATOM    421 5BCP VAL   197     342.660 257.250 129.390  1.00  0.00            
ATOM    422 2SCA VAL   197     344.370 255.230 129.550  1.00  0.00            
ATOM    423 5BCP LEU   198     339.680 256.010 129.180  1.00  0.00            
ATOM    424 1SCA LEU   198     338.520 257.180 126.830  1.00  0.00            
ATOM    425 BENd LEU   199     338.930 253.360 131.280  1.00  0.00            
ATOM    426 1SEA LEU   199     340.800 254.230 133.630  1.00  0.00            
ATOM    427 BENd GLN   200     336.560 251.670 132.280  1.00  0.00            
ATOM    428 4SEP GLN   200     336.580 249.270 129.050  1.00  0.00            
ATOM    429 5BSP MET   201     336.750 250.080 134.140  1.00  0.00            
ATOM    430 5SSC MET   201     338.260 251.650 136.690  1.00  0.00            
ATOM    431 5BSP GLU   202     334.020 248.610 136.320  1.00  0.00            
ATOM    432 SSQa GLU   202     334.260 245.960 133.820  1.00  0.00            
ATOM    433 5BSP ASN   203     331.020 250.140 136.580  1.00  0.00            
ATOM    434 5SSP ASN   203     328.440 250.330 137.970  1.00  0.00            
ATOM    435 5BCP LYS   204     332.130 254.100 135.340  1.00  0.00            
ATOM    436 3SCC LYS   204     329.340 255.040 135.320  1.00  0.00            
ATOM    437 SCQd LYS   204     326.930 254.990 135.740  1.00  0.00            
ATOM    438 0BEN ALA   205     334.420 254.330 133.410  1.00  0.00            
ATOM    439 BENd TRP   206     336.620 256.820 134.300  1.00  0.00            
ATOM    440 4SES TRP   206     335.770 257.760 136.750  1.00  0.00            
ATOM    441 1SES TRP   206     335.300 258.510 139.300  1.00  0.00            
ATOM    442 4SES TRP   206     335.530 255.890 138.680  1.00  0.00            
ATOM    443 4SES TRP   206     334.580 256.630 141.100  1.00  0.00            
ATOM    444 5BCP LEU   207     339.110 258.580 132.430  1.00  0.00            
ATOM    445 1SCA LEU   207     337.980 261.270 132.060  1.00  0.00            
ATOM    446 5BCP VAL   208     342.510 259.580 133.270  1.00  0.00            
ATOM    447 2SCA VAL   208     343.090 258.410 135.580  1.00  0.00            
ATOM    448 BENd HIS   209     345.440 261.330 132.170  1.00  0.00            
ATOM    449 4SES HIS   209     345.890 262.610 135.140  1.00  0.00            
ATOM    450 1SES HIS   209     347.230 262.650 137.480  1.00  0.00            
ATOM    451 1SES HIS   209     344.550 263.010 137.450  1.00  0.00            
ATOM    452 BHNd ARG   210     348.190 258.830 130.320  1.00  0.00            
ATOM    453 0SHN ARG   210     349.000 258.100 127.110  1.00  0.00            
ATOM    454 SHQd ARG   210     349.270 256.220 124.220  1.00  0.00            
ATOM    455 BHNd GLN   211     350.670 258.710 132.850  1.00  0.00            
ATOM    456 4SHP GLN   211     352.650 260.710 130.080  1.00  0.00            
ATOM    457 BHNd TRP   212     348.620 258.000 135.390  1.00  0.00            
ATOM    458 4SHS TRP   212     348.860 257.480 138.340  1.00  0.00            
ATOM    459 1SHS TRP   212     348.730 257.240 141.030  1.00  0.00            
ATOM    460 4SHS TRP   212     347.050 258.920 139.740  1.00  0.00            
ATOM    461 4SHS TRP   212     346.930 258.690 142.420  1.00  0.00            
ATOM    462 BHNd PHE   213     347.280 254.970 134.110  1.00  0.00            
ATOM    463 4SHS PHE   213     345.680 254.440 136.810  1.00  0.00            
ATOM    464 4SHS PHE   213     345.530 253.600 139.370  1.00  0.00            
ATOM    465 4SHS PHE   213     343.960 252.470 137.480  1.00  0.00            
ATOM    466 BTNd LEU   214     350.680 253.560 132.830  1.00  0.00            
ATOM    467 1STA LEU   214     349.170 253.600 129.780  1.00  0.00            
ATOM    468 BTNd ASP   215     352.110 253.830 136.370  1.00  0.00            
ATOM    469 STQa ASP   215     354.950 253.100 136.150  1.00  0.00            
ATOM    470 5BSP LEU   216     350.060 252.600 138.490  1.00  0.00            
ATOM    471 1SSA LEU   216     349.740 252.710 141.490  1.00  0.00            
ATOM    472 BCNa PRO   217     351.470 249.190 138.350  1.00  0.00            
ATOM    473 2SCA PRO   217     354.110 249.180 139.490  1.00  0.00            
ATOM    474 5BSP LEU   218     350.310 245.330 138.460  1.00  0.00            
ATOM    475 1SSA LEU   218     348.110 245.070 140.530  1.00  0.00            
ATOM    476 BCNa PRO   219     349.140 242.730 136.070  1.00  0.00            
ATOM    477 2SCA PRO   219     347.110 241.320 137.160  1.00  0.00            
ATOM    478 BENd TRP   220     347.830 243.490 132.800  1.00  0.00            
ATOM    479 4SES TRP   220     349.330 246.110 132.780  1.00  0.00            
ATOM    480 1SES TRP   220     350.660 248.460 132.980  1.00  0.00            
ATOM    481 4SES TRP   220     351.820 246.170 133.820  1.00  0.00            
ATOM    482 4SES TRP   220     353.170 248.500 133.970  1.00  0.00            
ATOM    483 5BCP LEU   221     347.320 242.210 129.350  1.00  0.00            
ATOM    484 1SCA LEU   221     346.960 239.000 128.820  1.00  0.00            
ATOM    485 BCNa PRO   222     346.750 242.570 126.010  1.00  0.00            
ATOM    486 2SCA PRO   222     348.770 241.330 124.690  1.00  0.00            
ATOM    487 5BSP GLY   223     344.930 244.440 124.290  1.00  0.00            
ATOM    488 4BCP ALA   224     342.800 241.800 125.990  1.00  0.00            
ATOM    489 5BCP ASP   225     343.430 238.530 125.840  1.00  0.00            
ATOM    490 SCQa ASP   225     342.150 236.860 128.070  1.00  0.00            
ATOM    491 5BSP THR   226     344.810 238.670 122.500  1.00  0.00            
ATOM    492 1SSP THR   226     344.170 240.870 121.270  1.00  0.00            
ATOM    493 5BSP GLN   227     347.220 236.380 123.270  1.00  0.00            
ATOM    494 4SSP GLN   227     346.760 234.310 120.060  1.00  0.00            
ATOM    495 5BCP GLY   228     347.080 235.360 125.390  1.00  0.00            
ATOM    496 5BCP SER   229     346.780 234.340 129.640  1.00  0.00            
ATOM    497 1SCP SER   229     344.960 233.050 129.520  1.00  0.00            
ATOM    498 5BCP ASN   230     349.490 235.250 130.960  1.00  0.00            
ATOM    499 5SCP ASN   230     352.290 233.890 131.130  1.00  0.00            
ATOM    500 5BCP TRP   231     349.300 238.370 132.440  1.00  0.00            
ATOM    501 4SCS TRP   231     346.250 238.040 133.560  1.00  0.00            
ATOM    502 1SCS TRP   231     343.920 237.350 132.370  1.00  0.00            
ATOM    503 4SCS TRP   231     344.670 236.150 134.670  1.00  0.00            
ATOM    504 4SCS TRP   231     342.320 235.490 133.500  1.00  0.00            
ATOM    505 BENd ILE   232     352.530 240.140 132.780  1.00  0.00            
ATOM    506 1SEA ILE   232     352.330 242.410 130.670  1.00  0.00            
ATOM    507 5BCP GLN   233     353.550 240.850 135.780  1.00  0.00            
ATOM    508 4SCP GLN   233     355.030 244.700 137.090  1.00  0.00            
ATOM    509 5BSP LYS   234     352.740 240.150 138.230  1.00  0.00            
ATOM    510 3SSC LYS   234     354.230 237.440 138.500  1.00  0.00            
ATOM    511 SSQd LYS   234     356.690 236.960 138.490  1.00  0.00            
ATOM    512 5BCP GLU   235     353.450 241.340 140.330  1.00  0.00            
ATOM    513 SCQa GLU   235     355.380 239.540 142.950  1.00  0.00            
ATOM    514 5BSP THR   236     352.230 243.890 141.340  1.00  0.00            
ATOM    515 1SSP THR   236     354.030 245.420 142.430  1.00  0.00            
ATOM    516 5BSP LEU   237     350.320 241.480 143.490  1.00  0.00            
ATOM    517 1SSA LEU   237     348.670 239.780 141.360  1.00  0.00            
ATOM    518 5BCP VAL   238     350.890 238.900 145.910  1.00  0.00            
ATOM    519 2SCA VAL   238     352.060 236.990 144.500  1.00  0.00            
ATOM    520 BENd THR   239     352.060 238.990 148.900  1.00  0.00            
ATOM    521 1SEP THR   239     350.570 240.340 150.550  1.00  0.00            
ATOM    522 BENd PHE   240     354.460 236.660 149.160  1.00  0.00            
ATOM    523 4SES PHE   240     356.900 237.730 147.580  1.00  0.00            
ATOM    524 4SES PHE   240     359.310 237.700 148.800  1.00  0.00            
ATOM    525 4SES PHE   240     358.480 239.920 147.510  1.00  0.00            
ATOM    526 BENd LYS   241     357.000 235.290 152.110  1.00  0.00            
ATOM    527 3SEC LYS   241     354.020 235.320 153.610  1.00  0.00            
ATOM    528 SEQd LYS   241     351.700 235.000 153.170  1.00  0.00            
ATOM    529 5BCP ASN   242     359.200 232.680 150.390  1.00  0.00            
ATOM    530 5SCP ASN   242     357.900 232.510 147.370  1.00  0.00            
ATOM    531 BSNa PRO   243     362.000 233.130 150.400  1.00  0.00            
ATOM    532 2SSA PRO   243     362.900 233.380 147.620  1.00  0.00            
ATOM    533 BTNd HIS   244     364.790 231.330 151.830  1.00  0.00            
ATOM    534 4STS HIS   244     367.990 231.680 151.020  1.00  0.00            
ATOM    535 1STS HIS   244     370.280 230.870 149.840  1.00  0.00            
ATOM    536 1STS HIS   244     370.310 232.960 151.550  1.00  0.00            
ATOM    537 0BTN ALA   245     363.800 228.800 153.320  1.00  0.00            
ATOM    538 5BSP LYS   246     360.810 228.050 154.350  1.00  0.00            
ATOM    539 3SSC LYS   246     359.670 227.310 157.320  1.00  0.00            
ATOM    540 SSQd LYS   246     359.990 226.540 159.420  1.00  0.00            
ATOM    541 5BSP LYS   247     358.150 227.650 153.030  1.00  0.00            
ATOM    542 3SSC LYS   247     357.520 224.460 153.280  1.00  0.00            
ATOM    543 SSQd LYS   247     356.850 221.770 152.380  1.00  0.00            
ATOM    544 5BCP GLN   248     356.480 230.330 152.540  1.00  0.00            
ATOM    545 4SCP GLN   248     356.180 231.370 156.000  1.00  0.00            
ATOM    546 BENd ASP   249     353.950 230.940 150.940  1.00  0.00            
ATOM    547 SEQa ASP   249     351.300 230.150 153.220  1.00  0.00            
ATOM    548 BENd VAL   250     352.780 233.580 148.190  1.00  0.00            
ATOM    549 2SEA VAL   250     351.990 231.830 146.370  1.00  0.00            
ATOM    550 BENd VAL   251     348.880 234.930 148.980  1.00  0.00            
ATOM    551 2SEA VAL   251     348.540 232.780 150.510  1.00  0.00            
ATOM    552 5BCP VAL   252     346.700 237.950 147.320  1.00  0.00            
ATOM    553 2SCA VAL   252     346.120 237.870 144.730  1.00  0.00            
ATOM    554 5BCP LEU   253     346.620 241.430 148.050  1.00  0.00            
ATOM    555 1SCA LEU   253     346.140 243.360 150.970  1.00  0.00            
ATOM    556 5BCP GLY   254     344.990 242.930 145.860  1.00  0.00            
ATOM    557 5BCP SER   255     340.620 243.130 145.100  1.00  0.00            
ATOM    558 1SCP SER   255     338.600 242.390 146.390  1.00  0.00            
ATOM    559 BTNd GLN   256     340.420 246.010 143.870  1.00  0.00            
ATOM    560 4STP GLN   256     343.840 246.910 142.680  1.00  0.00            
ATOM    561 BHNd GLU   257     338.470 247.060 142.990  1.00  0.00            
ATOM    562 SHQa GLU   257     335.280 244.540 141.920  1.00  0.00            
ATOM    563 BHNd GLY   258     338.350 249.620 145.130  1.00  0.00            
ATOM    564 0BHN ALA   259     340.810 250.370 145.110  1.00  0.00            
ATOM    565 BHNd MET   260     340.930 251.310 141.540  1.00  0.00            
ATOM    566 5SHC MET   260     341.170 248.530 139.330  1.00  0.00            
ATOM    567 BHNa HIS   261     338.960 253.300 141.800  1.00  0.00            
ATOM    568 4SHS HIS   261     336.450 251.680 140.870  1.00  0.00            
ATOM    569 1SHS HIS   261     334.620 249.690 141.000  1.00  0.00            
ATOM    570 1SHS HIS   261     333.900 252.140 140.130  1.00  0.00            
ATOM    571 BHNa THR   262     340.560 254.900 144.250  1.00  0.00            
ATOM    572 1SHP THR   262     340.270 254.800 146.830  1.00  0.00            
ATOM    573 0BHN ALA   263     343.170 255.590 143.210  1.00  0.00            
ATOM    574 BHNa LEU   264     342.290 257.420 140.740  1.00  0.00            
ATOM    575 1SHA LEU   264     340.290 255.930 138.460  1.00  0.00            
ATOM    576 BTNd THR   265     340.450 259.420 141.970  1.00  0.00            
ATOM    577 1STP THR   265     338.060 259.480 142.980  1.00  0.00            
ATOM    578 BTNd GLY   266     340.360 261.810 139.680  1.00  0.00            
ATOM    579 4BSP ALA   267     339.480 261.940 138.050  1.00  0.00            
ATOM    580 5BCP THR   268     335.810 262.640 136.020  1.00  0.00            
ATOM    581 1SCP THR   268     336.260 265.080 135.250  1.00  0.00            
ATOM    582 BENd GLU   269     333.350 261.170 134.420  1.00  0.00            
ATOM    583 SEQa GLU   269     330.830 263.370 137.050  1.00  0.00            
ATOM    584 5BCP ILE   270     332.790 258.550 132.310  1.00  0.00            
ATOM    585 1SCA ILE   270     334.840 257.600 130.190  1.00  0.00            
ATOM    586 5BCP GLN   271     330.280 257.400 130.700  1.00  0.00            
ATOM    587 4SCP GLN   271     326.390 256.540 130.990  1.00  0.00            
ATOM    588 5BCP MET   272     330.820 254.690 129.150  1.00  0.00            
ATOM    589 5SCC MET   272     334.130 253.560 128.720  1.00  0.00            
ATOM    590 5BSP SER   273     330.110 251.880 131.420  1.00  0.00            
ATOM    591 1SSP SER   273     331.560 249.630 131.900  1.00  0.00            
ATOM    592 5BSP SER   274     326.970 251.700 130.440  1.00  0.00            
ATOM    593 1SSP SER   274     325.380 251.700 132.270  1.00  0.00            
ATOM    594 5BSP GLY   275     325.990 252.990 127.380  1.00  0.00            
ATOM    595 5BCP ASN   276     329.000 254.930 126.380  1.00  0.00            
ATOM    596 5SCP ASN   276     330.480 253.820 123.740  1.00  0.00            
ATOM    597 5BCP LEU   277     328.740 258.290 125.690  1.00  0.00            
ATOM    598 1SCA LEU   277     326.000 258.330 125.380  1.00  0.00            
ATOM    599 5BCP LEU   278     330.110 260.830 128.150  1.00  0.00            
ATOM    600 1SCA LEU   278     333.510 261.930 128.150  1.00  0.00            
ATOM    601 5BCP PHE   279     329.050 262.570 130.120  1.00  0.00            
ATOM    602 4SCS PHE   279     328.350 261.680 133.000  1.00  0.00            
ATOM    603 4SCS PHE   279     326.550 262.050 134.970  1.00  0.00            
ATOM    604 4SCS PHE   279     327.580 259.600 134.530  1.00  0.00            
ATOM    605 5BCP THR   280     330.540 265.990 130.620  1.00  0.00            
ATOM    606 1SCP THR   280     331.850 265.570 132.830  1.00  0.00            
ATOM    607 5BCP GLY   281     331.870 267.590 128.080  1.00  0.00            
ATOM    608 5BCP HIS   282     333.940 270.780 126.990  1.00  0.00            
ATOM    609 4SCS HIS   282     336.640 271.550 128.100  1.00  0.00            
ATOM    610 1SCS HIS   282     338.810 272.590 126.870  1.00  0.00            
ATOM    611 1SCS HIS   282     338.960 271.820 129.460  1.00  0.00            
ATOM    612 5BCP LEU   283     333.780 271.040 123.690  1.00  0.00            
ATOM    613 1SCA LEU   283     330.660 271.800 122.800  1.00  0.00            
ATOM    614 BENd LYS   284     334.520 274.470 121.690  1.00  0.00            
ATOM    615 3SEC LYS   284     337.600 275.370 121.620  1.00  0.00            
ATOM    616 SEQd LYS   284     337.960 277.880 121.200  1.00  0.00            
ATOM    617 BENd CYS   285     332.630 274.950 119.030  1.00  0.00            
ATOM    618 5SEC CYS   285     329.870 273.970 118.720  1.00  0.00            
ATOM    619 BENd ARG   286     331.690 278.120 116.890  1.00  0.00            
ATOM    620 0SEN ARG   286     333.720 278.670 114.470  1.00  0.00            
ATOM    621 SEQd ARG   286     335.260 281.090 113.440  1.00  0.00            
ATOM    622 BENd LEU   287     329.000 279.510 116.000  1.00  0.00            
ATOM    623 1SEA LEU   287     326.680 278.160 118.220  1.00  0.00            
ATOM    624 BENd ARG   288     327.350 280.670 113.480  1.00  0.00            
ATOM    625 0SEN ARG   288     329.270 280.380 111.420  1.00  0.00            
ATOM    626 SEQd ARG   288     329.420 281.340 108.620  1.00  0.00            
ATOM    627 5BCP MET   289     324.920 282.630 113.770  1.00  0.00            
ATOM    628 5SCC MET   289     324.370 282.230 117.660  1.00  0.00            
ATOM    629 5BSP ASP   290     322.960 283.260 111.080  1.00  0.00            
ATOM    630 SSQa ASP   290     324.240 283.100 108.380  1.00  0.00            
ATOM    631 5BCP LYS   291     320.280 283.440 111.350  1.00  0.00            
ATOM    632 3SCC LYS   291     318.430 282.720 108.560  1.00  0.00            
ATOM    633 SCQd LYS   291     318.980 284.050 106.420  1.00  0.00            
ATOM    634 5BCP LEU   292     318.130 282.120 113.580  1.00  0.00            
ATOM    635 1SCA LEU   292     319.700 281.160 116.090  1.00  0.00            
ATOM    636 5BCP GLN   293     314.960 284.730 114.040  1.00  0.00            
ATOM    637 4SCP GLN   293     315.180 285.370 110.290  1.00  0.00            
ATOM    638 5BCP LEU   294     313.630 285.860 115.160  1.00  0.00            
ATOM    639 1SCA LEU   294     314.190 289.160 115.980  1.00  0.00            
ATOM    640 5BSP LYS   295     309.770 285.070 112.780  1.00  0.00            
ATOM    641 3SSC LYS   295     310.460 285.360 110.260  1.00  0.00            
ATOM    642 SSQd LYS   295     310.370 285.030 107.770  1.00  0.00            
ATOM    643 5BSP GLY   296     307.090 285.320 113.930  1.00  0.00            
ATOM    644 BTNd MET   297     306.560 287.350 113.230  1.00  0.00            
ATOM    645 5STC MET   297     305.900 287.870 109.700  1.00  0.00            
ATOM    646 BTNd SER   298     305.950 291.560 113.410  1.00  0.00            
ATOM    647 1STP SER   298     306.430 292.380 111.170  1.00  0.00            
ATOM    648 5BCP TYR   299     302.600 290.680 114.300  1.00  0.00            
ATOM    649 4SCS TYR   299     300.950 289.250 112.290  1.00  0.00            
ATOM    650 4SCS TYR   299     301.280 287.170 110.610  1.00  0.00            
ATOM    651 1SCS TYR   299     299.050 287.350 112.110  1.00  0.00            
ATOM    652 5BCP SER   300     300.020 292.990 115.380  1.00  0.00            
ATOM    653 1SCP SER   300     298.480 293.550 113.600  1.00  0.00            
ATOM    654 5BCP MET   301     299.730 291.820 118.620  1.00  0.00            
ATOM    655 5SCC MET   301     300.530 294.770 120.670  1.00  0.00            
ATOM    656 5BCP CYS   302     296.890 290.040 119.080  1.00  0.00            
ATOM    657 5SCC CYS   302     296.570 289.060 116.330  1.00  0.00            
ATOM    658 5BCP THR   303     293.840 290.410 120.620  1.00  0.00            
ATOM    659 1SCP THR   303     292.280 292.250 119.670  1.00  0.00            
ATOM    660 5BSP GLY   304     292.710 288.860 123.840  1.00  0.00            
ATOM    661 BENd LYS   305     293.360 288.230 126.920  1.00  0.00            
ATOM    662 3SEC LYS   305     292.080 290.050 129.380  1.00  0.00            
ATOM    663 SEQd LYS   305     291.440 289.370 131.600  1.00  0.00            
ATOM    664 BENd PHE   306     295.120 286.380 129.140  1.00  0.00            
ATOM    665 4SES PHE   306     296.920 288.460 130.200  1.00  0.00            
ATOM    666 4SES PHE   306     297.180 289.240 132.770  1.00  0.00            
ATOM    667 4SES PHE   306     299.370 288.570 131.340  1.00  0.00            
ATOM    668 BENd LYS   307     295.860 283.790 131.280  1.00  0.00            
ATOM    669 3SEC LYS   307     294.110 282.020 130.710  1.00  0.00            
ATOM    670 SEQd LYS   307     292.750 279.790 129.820  1.00  0.00            
ATOM    671 BENd VAL   308     299.260 283.290 132.760  1.00  0.00            
ATOM    672 2SEA VAL   308     299.200 285.170 134.630  1.00  0.00            
ATOM    673 5BSP VAL   309     300.390 280.150 134.150  1.00  0.00            
ATOM    674 2SSA VAL   309     298.970 278.340 132.830  1.00  0.00            
ATOM    675 5BSP LYS   310     302.330 278.200 136.320  1.00  0.00            
ATOM    676 3SSC LYS   310     299.950 277.620 138.260  1.00  0.00            
ATOM    677 SSQd LYS   310     299.610 275.520 140.310  1.00  0.00            
ATOM    678 5BCP GLU   311     305.020 278.490 137.500  1.00  0.00            
ATOM    679 SCQa GLU   311     305.020 274.810 138.550  1.00  0.00            
ATOM    680 5BCP ILE   312     307.430 281.260 138.660  1.00  0.00            
ATOM    681 1SCA ILE   312     306.610 283.060 141.050  1.00  0.00            
ATOM    682 4BCP ALA   313     310.580 280.820 140.080  1.00  0.00            
ATOM    683 5BCP GLU   314     313.370 281.770 140.580  1.00  0.00            
ATOM    684 SCQa GLU   314     313.530 285.110 142.700  1.00  0.00            
ATOM    685 5BSP THR   315     317.320 280.380 140.210  1.00  0.00            
ATOM    686 1SSP THR   315     316.510 277.910 140.090  1.00  0.00            
ATOM    687 5BSP GLN   316     319.210 282.080 139.410  1.00  0.00            
ATOM    688 4SSP GLN   316     320.830 282.170 135.670  1.00  0.00            
ATOM    689 5BSP HIS   317     317.510 286.010 139.030  1.00  0.00            
ATOM    690 4SSS HIS   317     318.310 285.930 142.080  1.00  0.00            
ATOM    691 1SSS HIS   317     319.810 287.270 143.880  1.00  0.00            
ATOM    692 1SSS HIS   317     319.840 284.570 143.840  1.00  0.00            
ATOM    693 5BSP GLY   318     314.670 286.760 137.740  1.00  0.00            
ATOM    694 5BCP THR   319     314.360 284.230 136.850  1.00  0.00            
ATOM    695 1SCP THR   319     315.760 282.450 135.570  1.00  0.00            
ATOM    696 BENd ILE   320     311.400 284.510 136.530  1.00  0.00            
ATOM    697 1SEA ILE   320     310.450 285.540 139.300  1.00  0.00            
ATOM    698 5BCP VAL   321     309.340 284.980 134.170  1.00  0.00            
ATOM    699 2SCA VAL   321     309.150 287.270 132.850  1.00  0.00            
ATOM    700 5BCP ILE   322     306.420 283.330 133.990  1.00  0.00            
ATOM    701 1SCA ILE   322     304.160 284.970 132.630  1.00  0.00            
ATOM    702 5BCP ARG   323     304.620 280.210 131.270  1.00  0.00            
ATOM    703 0SCN ARG   323     304.710 277.270 131.950  1.00  0.00            
ATOM    704 SCQd ARG   323     304.320 274.180 133.760  1.00  0.00            
ATOM    705 BENd VAL   324     301.240 282.140 129.950  1.00  0.00            
ATOM    706 2SEA VAL   324     301.120 284.410 128.580  1.00  0.00            
ATOM    707 BENd GLN   325     297.910 280.900 127.800  1.00  0.00            
ATOM    708 4SEP GLN   325     297.430 277.170 128.400  1.00  0.00            
ATOM    709 BENd TYR   326     296.060 283.470 125.900  1.00  0.00            
ATOM    710 4SES TYR   326     297.370 286.200 125.240  1.00  0.00            
ATOM    711 4SES TYR   326     297.670 288.350 123.640  1.00  0.00            
ATOM    712 1SES TYR   326     298.720 288.360 126.120  1.00  0.00            
ATOM    713 BENd GLU   327     292.730 283.650 124.780  1.00  0.00            
ATOM    714 SEQa GLU   327     290.470 284.390 128.320  1.00  0.00            
ATOM    715 5BSP GLY   328     292.150 285.800 122.230  1.00  0.00            
ATOM    716 5BCP ASP   329     292.800 286.100 118.840  1.00  0.00            
ATOM    717 SCQa ASP   329     291.260 287.900 116.790  1.00  0.00            
ATOM    718 5BCP GLY   330     294.060 283.630 116.700  1.00  0.00            
ATOM    719 5BSP SER   331     296.680 283.660 114.730  1.00  0.00            
ATOM    720 1SSP SER   331     297.760 281.880 113.830  1.00  0.00            
ATOM    721 BSNa PRO   332     301.030 284.990 115.870  1.00  0.00            
ATOM    722 2SSA PRO   332     302.790 284.010 113.800  1.00  0.00            
ATOM    723 BENd CYS   333     300.500 286.390 117.660  1.00  0.00            
ATOM    724 5SEC CYS   333     298.060 285.580 119.550  1.00  0.00            
ATOM    725 5BCP LYS   334     302.370 288.870 119.940  1.00  0.00            
ATOM    726 3SCC LYS   334     305.070 288.700 118.180  1.00  0.00            
ATOM    727 SCQd LYS   334     307.250 290.130 118.790  1.00  0.00            
ATOM    728 5BCP ILE   335     302.100 289.650 122.340  1.00  0.00            
ATOM    729 1SCA ILE   335     303.040 287.550 124.420  1.00  0.00            
ATOM    730 BCNa PRO   336     303.750 293.060 123.950  1.00  0.00            
ATOM    731 2SCA PRO   336     306.210 293.270 122.070  1.00  0.00            
ATOM    732 5BCP PHE   337     304.550 293.160 126.550  1.00  0.00            
ATOM    733 4SCS PHE   337     304.850 290.580 128.170  1.00  0.00            
ATOM    734 4SCS PHE   337     303.620 288.430 129.230  1.00  0.00            
ATOM    735 4SCS PHE   337     305.740 289.530 130.490  1.00  0.00            
ATOM    736 BENd GLU   338     307.050 295.190 127.510  1.00  0.00            
ATOM    737 SEQa GLU   338     309.790 292.810 126.380  1.00  0.00            
ATOM    738 BENd ILE   339     308.810 295.590 130.550  1.00  0.00            
ATOM    739 1SEA ILE   339     309.570 292.670 131.240  1.00  0.00            
ATOM    740 BENd MET   340     309.860 299.320 131.020  1.00  0.00            
ATOM    741 5SEC MET   340     308.010 302.800 130.120  1.00  0.00            
ATOM    742 5BCP ASP   341     311.270 300.410 133.030  1.00  0.00            
ATOM    743 SCQa ASP   341     314.060 299.050 133.490  1.00  0.00            
ATOM    744 5BSP LEU   342     310.300 303.150 136.190  1.00  0.00            
ATOM    745 1SSA LEU   342     308.240 301.930 138.460  1.00  0.00            
ATOM    746 5BSP GLU   343     310.450 305.540 135.460  1.00  0.00            
ATOM    747 SSQa GLU   343     307.080 307.290 137.060  1.00  0.00            
ATOM    748 5BSP LYS   344     309.930 307.020 131.600  1.00  0.00            
ATOM    749 3SSC LYS   344     307.070 307.730 131.280  1.00  0.00            
ATOM    750 SSQd LYS   344     304.580 308.240 131.260  1.00  0.00            
ATOM    751 5BCP ARG   345     312.150 305.910 129.770  1.00  0.00            
ATOM    752 0SCN ARG   345     314.610 304.700 131.480  1.00  0.00            
ATOM    753 SCQd ARG   345     314.950 303.900 134.440  1.00  0.00            
ATOM    754 5BCP HIS   346     312.180 303.350 126.680  1.00  0.00            
ATOM    755 4SCS HIS   346     311.950 305.300 124.310  1.00  0.00            
ATOM    756 1SCS HIS   346     311.840 308.000 124.180  1.00  0.00            
ATOM    757 1SCS HIS   346     310.450 306.510 122.420  1.00  0.00            
ATOM    758 5BCP VAL   347     311.270 299.710 127.400  1.00  0.00            
ATOM    759 2SCA VAL   347     309.050 299.360 125.990  1.00  0.00            
ATOM    760 5BCP LEU   348     314.180 297.390 127.620  1.00  0.00            
ATOM    761 1SCA LEU   348     313.360 296.620 124.910  1.00  0.00            
ATOM    762 5BCP GLY   349     313.680 295.000 129.880  1.00  0.00            
ATOM    763 5BCP ARG   350     314.820 291.970 129.690  1.00  0.00            
ATOM    764 0SCN ARG   350     317.360 291.870 131.350  1.00  0.00            
ATOM    765 SCQd ARG   350     319.680 289.930 129.890  1.00  0.00            
ATOM    766 BENd LEU   351     314.120 290.260 128.100  1.00  0.00            
ATOM    767 1SEA LEU   351     311.130 288.870 128.160  1.00  0.00            
ATOM    768 5BCP ILE   352     315.420 286.740 127.440  1.00  0.00            
ATOM    769 1SCA ILE   352     318.180 285.890 128.580  1.00  0.00            
ATOM    770 5BSP THR   353     313.930 285.720 124.580  1.00  0.00            
ATOM    771 1SSP THR   353     311.700 284.760 125.510  1.00  0.00            
ATOM    772 5BSP VAL   354     313.940 287.730 121.850  1.00  0.00            
ATOM    773 2SSA VAL   354     316.260 288.400 120.770  1.00  0.00            
ATOM    774 5BSP ASN   355     310.890 287.120 121.170  1.00  0.00            
ATOM    775 5SSP ASN   355     309.800 286.230 118.620  1.00  0.00            
ATOM    776 BCNa PRO   356     307.470 286.310 122.800  1.00  0.00            
ATOM    777 2SCA PRO   356     307.610 288.890 124.450  1.00  0.00            
ATOM    778 5BCP ILE   357     304.560 284.250 121.220  1.00  0.00            
ATOM    779 1SCA ILE   357     305.720 284.020 118.350  1.00  0.00            
ATOM    780 BENd VAL   358     301.730 282.960 121.480  1.00  0.00            
ATOM    781 2SEA VAL   358     300.530 282.890 123.850  1.00  0.00            
ATOM    782 5BCP THR   359     299.600 280.690 118.190  1.00  0.00            
ATOM    783 1SCP THR   359     301.870 280.130 117.040  1.00  0.00            
ATOM    784 5BSP GLU   360     296.820 279.850 118.640  1.00  0.00            
ATOM    785 SSQa GLU   360     294.790 278.000 116.150  1.00  0.00            
ATOM    786 5BSP LYS   361     295.320 280.450 120.560  1.00  0.00            
ATOM    787 3SSC LYS   361     292.350 281.140 120.320  1.00  0.00            
ATOM    788 SSQd LYS   361     290.260 280.540 120.960  1.00  0.00            
ATOM    789 5BSP ASP   362     296.070 279.280 123.210  1.00  0.00            
ATOM    790 SSQa ASP   362     293.760 278.170 124.970  1.00  0.00            
ATOM    791 5BCP SER   363     299.170 277.990 123.700  1.00  0.00            
ATOM    792 1SCP SER   363     300.740 277.420 121.640  1.00  0.00            
ATOM    793 BCNa PRO   364     301.690 279.050 126.260  1.00  0.00            
ATOM    794 2SCA PRO   364     302.090 276.940 127.970  1.00  0.00            
ATOM    795 5BCP VAL   365     304.580 280.280 126.060  1.00  0.00            
ATOM    796 2SCA VAL   365     305.060 282.840 125.540  1.00  0.00            
ATOM    797 5BCP ASN   366     307.550 280.530 128.980  1.00  0.00            
ATOM    798 5SCP ASN   366     309.340 277.650 129.120  1.00  0.00            
ATOM    799 5BCP ILE   367     308.870 282.760 128.850  1.00  0.00            
ATOM    800 1SCA ILE   367     307.320 285.450 128.710  1.00  0.00            
ATOM    801 5BCP GLU   368     312.050 284.070 130.600  1.00  0.00            
ATOM    802 SCQa GLU   368     313.010 280.920 132.100  1.00  0.00            
ATOM    803 0BEN ALA   369     314.140 286.050 131.520  1.00  0.00            
ATOM    804 5BCP GLU   370     314.440 288.280 133.620  1.00  0.00            
ATOM    805 SCQa GLU   370     318.630 286.760 134.340  1.00  0.00            
ATOM    806 BCNa PRO   371     314.080 290.950 135.560  1.00  0.00            
ATOM    807 2SCA PRO   371     311.050 290.530 135.890  1.00  0.00            
ATOM    808 BCNa PRO   372     314.890 293.090 136.710  1.00  0.00            
ATOM    809 2SCA PRO   372     316.200 295.430 135.530  1.00  0.00            
ATOM    810 5BSP PHE   373     314.950 294.000 141.000  1.00  0.00            
ATOM    811 4SSS PHE   373     317.000 296.700 141.320  1.00  0.00            
ATOM    812 4SSS PHE   373     316.800 299.360 141.760  1.00  0.00            
ATOM    813 4SSS PHE   373     318.960 298.000 142.640  1.00  0.00            
ATOM    814 5BSP GLY   374     312.020 294.550 141.740  1.00  0.00            
ATOM    815 5BCP ASP   375     309.260 296.510 140.790  1.00  0.00            
ATOM    816 SCQa ASP   375     307.250 295.630 142.860  1.00  0.00            
ATOM    817 5BCP SER   376     309.050 297.020 136.550  1.00  0.00            
ATOM    818 1SCP SER   376     310.560 295.570 135.660  1.00  0.00            
ATOM    819 BENd TYR   377     306.200 297.770 134.140  1.00  0.00            
ATOM    820 4SES TYR   377     305.460 300.880 134.180  1.00  0.00            
ATOM    821 4SES TYR   377     303.740 302.390 135.620  1.00  0.00            
ATOM    822 1SES TYR   377     305.530 303.580 133.980  1.00  0.00            
ATOM    823 BENd ILE   378     304.900 294.940 131.980  1.00  0.00            
ATOM    824 1SEA ILE   378     305.550 292.800 134.130  1.00  0.00            
ATOM    825 BENd ILE   379     303.020 296.730 129.720  1.00  0.00            
ATOM    826 1SEA ILE   379     304.500 299.460 129.730  1.00  0.00            
ATOM    827 5BCP ILE   380     301.080 295.850 128.130  1.00  0.00            
ATOM    828 1SCA ILE   380     299.730 293.330 129.320  1.00  0.00            
ATOM    829 5BCP GLY   381     300.290 296.340 125.290  1.00  0.00            
ATOM    830 5BCP VAL   382     297.070 293.500 124.350  1.00  0.00            
ATOM    831 2SCA VAL   382     295.940 292.380 126.460  1.00  0.00            
ATOM    832 BTNd GLU   383     294.050 295.200 123.010  1.00  0.00            
ATOM    833 STQa GLU   383     290.920 293.290 124.820  1.00  0.00            
ATOM    834 0BTN PRO   384     293.360 298.130 123.850  1.00  0.00            
ATOM    835 2STA PRO   384     290.460 299.150 123.640  1.00  0.00            
ATOM    836 5BCP GLY   385     295.400 297.910 125.920  1.00  0.00            
ATOM    837 5BCP GLN   386     295.470 297.010 128.230  1.00  0.00            
ATOM    838 4SCP GLN   386     291.840 295.890 129.210  1.00  0.00            
ATOM    839 5BCP LEU   387     296.710 296.570 130.660  1.00  0.00            
ATOM    840 1SCA LEU   387     295.880 293.570 131.930  1.00  0.00            
ATOM    841 BENd LYS   388     299.270 298.130 132.490  1.00  0.00            
ATOM    842 3SEC LYS   388     300.680 300.460 131.990  1.00  0.00            
ATOM    843 SEQd LYS   388     300.240 303.270 131.970  1.00  0.00            
ATOM    844 BENd LEU   389     301.370 296.340 135.290  1.00  0.00            
ATOM    845 1SEA LEU   389     300.100 293.210 134.160  1.00  0.00            
ATOM    846 BENd ASN   390     303.710 296.200 137.670  1.00  0.00            
ATOM    847 5SEP ASN   390     305.000 298.540 138.770  1.00  0.00            
ATOM    848 5BCP TRP   391     304.370 293.430 138.600  1.00  0.00            
ATOM    849 4SCS TRP   391     302.660 291.140 137.780  1.00  0.00            
ATOM    850 1SCS TRP   391     301.020 289.090 137.150  1.00  0.00            
ATOM    851 4SCS TRP   391     301.710 289.530 139.720  1.00  0.00            
ATOM    852 4SCS TRP   391     299.870 287.640 139.110  1.00  0.00            
ATOM    853 5BCP PHE   392     307.740 292.130 139.100  1.00  0.00            
ATOM    854 4SCS PHE   392     306.940 289.520 138.370  1.00  0.00            
ATOM    855 4SCS PHE   392     305.800 287.760 136.670  1.00  0.00            
ATOM    856 4SCS PHE   392     305.680 287.330 139.330  1.00  0.00            
ATOM    857 5BCP LYS   393     310.760 290.640 141.470  1.00  0.00            
ATOM    858 3SCC LYS   393     309.260 288.540 143.170  1.00  0.00            
ATOM    859 SCQd LYS   393     308.180 286.140 143.730  1.00  0.00            
ATOM    860 5BCP LYS   394     314.000 290.360 141.490  1.00  0.00            
ATOM    861 3SCC LYS   394     314.310 290.710 144.930  1.00  0.00            
ATOM    862 SCQd LYS   394     315.180 290.020 146.650  1.00  0.00            
ATOM    863 5BCP GLY   395     317.040 291.120 140.980  1.00  0.00            
ATOM    864 5BCP SER   396     319.160 292.430 141.920  1.00  0.00            
ATOM    865 1SCP SER   396     319.780 292.790 144.380  1.00  0.00            
ATOM    866 BHNd SER   397     321.540 294.180 139.040  1.00  0.00            
ATOM    867 1SHP SER   397     320.250 296.180 137.790  1.00  0.00            
ATOM    868 BHNd ILE   398     324.400 293.310 141.100  1.00  0.00            
ATOM    869 1SHA ILE   398     324.530 295.170 143.570  1.00  0.00            
ATOM    870 BHNd GLY   399     323.540 290.520 141.640  1.00  0.00            
ATOM    871 BHNd GLN   400     323.380 289.750 138.620  1.00  0.00            
ATOM    872 4SHP GLN   400     322.060 286.450 137.730  1.00  0.00            
ATOM    873 0BHN MET   401     326.480 290.400 137.670  1.00  0.00            
ATOM    874 5SHC MET   401     327.800 290.580 134.200  1.00  0.00            
ATOM    875 0BHN ILE   402     328.120 288.540 139.990  1.00  0.00            
ATOM    876 1SHA ILE   402     328.670 290.320 142.470  1.00  0.00            
ATOM    877 0BHN GLU   403     326.880 285.710 139.260  1.00  0.00            
ATOM    878 SHQa GLU   403     328.340 283.350 141.730  1.00  0.00            
ATOM    879 0BHN THR   404     327.650 285.930 135.760  1.00  0.00            
ATOM    880 1SHP THR   404     325.930 284.740 134.220  1.00  0.00            
ATOM    881 0BHN THR   405     331.120 286.990 136.600  1.00  0.00            
ATOM    882 1SHP THR   405     332.510 288.450 134.950  1.00  0.00            
ATOM    883 0BHN MET   406     331.890 284.570 138.310  1.00  0.00            
ATOM    884 5SHC MET   406     332.710 286.990 141.180  1.00  0.00            
ATOM    885 0BHN ARG   407     331.530 282.090 136.140  1.00  0.00            
ATOM    886 0SHN ARG   407     328.600 280.860 137.280  1.00  0.00            
ATOM    887 SHQd ARG   407     325.650 280.850 137.020  1.00  0.00            
ATOM    888 0BHN GLY   408     333.490 282.980 134.330  1.00  0.00            
ATOM    889 0BHN ALA   409     335.890 283.290 136.670  1.00  0.00            
ATOM    890 BHNa LYS   410     336.230 280.030 137.590  1.00  0.00            
ATOM    891 3SHC LYS   410     334.150 279.420 139.590  1.00  0.00            
ATOM    892 SHQd LYS   410     332.140 280.170 140.870  1.00  0.00            
ATOM    893 BHNa ARG   411     336.560 278.940 134.450  1.00  0.00            
ATOM    894 0SHN ARG   411     333.590 278.040 133.670  1.00  0.00            
ATOM    895 SHQd ARG   411     331.780 277.450 135.530  1.00  0.00            
ATOM    896 BHNa MET   412     338.760 280.990 133.490  1.00  0.00            
ATOM    897 5SHC MET   412     340.420 283.810 136.200  1.00  0.00            
ATOM    898 0BTN ALA   413     341.380 279.350 135.180  1.00  0.00            
ATOM    899 BTNd ILE   414     341.770 276.050 135.250  1.00  0.00            
ATOM    900 1STA ILE   414     343.740 275.180 137.480  1.00  0.00            
ATOM    901 BTNd LEU   415     341.510 276.710 131.450  1.00  0.00            
ATOM    902 1STA LEU   415     338.120 276.450 130.970  1.00  0.00            
ATOM    903 5BSP GLY   416     344.150 279.170 130.800  1.00  0.00            
ATOM    904 BHNd ASP   417     344.560 279.110 127.180  1.00  0.00            
ATOM    905 SHQa ASP   417     346.610 277.020 126.210  1.00  0.00            
ATOM    906 BHNd THR   418     341.070 277.980 126.400  1.00  0.00            
ATOM    907 1SHP THR   418     341.230 276.220 124.490  1.00  0.00            
ATOM    908 0BHN ALA   419     339.460 280.330 128.280  1.00  0.00            
ATOM    909 BHNd TRP   420     340.210 283.380 126.270  1.00  0.00            
ATOM    910 4SHS TRP   420     338.000 285.280 127.590  1.00  0.00            
ATOM    911 1SHS TRP   420     335.850 286.340 128.820  1.00  0.00            
ATOM    912 4SHS TRP   420     337.930 285.430 130.280  1.00  0.00            
ATOM    913 4SHS TRP   420     335.930 286.790 131.480  1.00  0.00            
ATOM    914 BHNa ASP   421     338.130 282.380 123.700  1.00  0.00            
ATOM    915 SHQa ASP   421     338.910 283.630 121.090  1.00  0.00            
ATOM    916 BHNa PHE   422     335.170 282.640 125.070  1.00  0.00            
ATOM    917 4SHS PHE   422     334.220 281.660 127.760  1.00  0.00            
ATOM    918 4SHS PHE   422     332.990 280.920 130.050  1.00  0.00            
ATOM    919 4SHS PHE   422     335.380 282.170 130.140  1.00  0.00            
ATOM    920 5BSP GLY   423     334.690 285.380 124.040  1.00  0.00            
ATOM    921 5BCP SER   424     333.500 285.920 120.760  1.00  0.00            
ATOM    922 1SCP SER   424     331.600 286.780 120.940  1.00  0.00            
ATOM    923 5BSP LEU   425     336.370 286.770 117.860  1.00  0.00            
ATOM    924 1SSA LEU   425     334.710 285.170 115.990  1.00  0.00            
ATOM    925 5BCP GLY   426     338.910 287.430 118.120  1.00  0.00            
ATOM    926 5BSP GLY   427     341.670 290.850 116.700  1.00  0.00            
ATOM    927 5BSP VAL   428     343.530 292.430 118.340  1.00  0.00            
ATOM    928 2SSA VAL   428     345.320 293.590 119.900  1.00  0.00            
ATOM    929 BHNd PHE   429     340.880 292.460 121.670  1.00  0.00            
ATOM    930 4SHS PHE   429     342.550 293.190 124.090  1.00  0.00            
ATOM    931 4SHS PHE   429     344.940 293.780 125.190  1.00  0.00            
ATOM    932 4SHS PHE   429     342.780 295.280 125.790  1.00  0.00            
ATOM    933 BHNd THR   430     340.020 288.520 121.610  1.00  0.00            
ATOM    934 1SHP THR   430     338.730 287.930 123.790  1.00  0.00            
ATOM    935 BHNd SER   431     343.440 287.620 120.080  1.00  0.00            
ATOM    936 1SHP SER   431     343.310 285.760 119.180  1.00  0.00            
ATOM    937 BHNd ILE   432     345.240 289.090 122.690  1.00  0.00            
ATOM    938 1SHA ILE   432     347.970 289.380 121.240  1.00  0.00            
ATOM    939 0BHN GLY   433     343.830 287.690 125.270  1.00  0.00            
ATOM    940 0BHN LYS   434     344.630 285.070 124.540  1.00  0.00            
ATOM    941 3SHC LYS   434     343.900 281.920 123.060  1.00  0.00            
ATOM    942 SHQd LYS   434     344.190 279.310 122.210  1.00  0.00            
ATOM    943 5BHC ALA   435     347.930 285.920 124.410  1.00  0.00            
ATOM    944 0BHN LEU   436     347.900 287.050 127.500  1.00  0.00            
ATOM    945 1SHA LEU   436     347.370 290.440 127.370  1.00  0.00            
ATOM    946 0BHN HIS   437     346.560 283.500 128.810  1.00  0.00            
ATOM    947 4SHS HIS   437     343.810 284.640 129.810  1.00  0.00            
ATOM    948 1SHS HIS   437     342.310 286.700 130.720  1.00  0.00            
ATOM    949 1SHS HIS   437     341.670 284.160 131.380  1.00  0.00            
ATOM    950 0BHN GLN   438     348.510 281.970 128.140  1.00  0.00            
ATOM    951 4SHP GLN   438     348.610 280.900 124.140  1.00  0.00            
ATOM    952 BHNa VAL   439     351.090 283.900 129.850  1.00  0.00            
ATOM    953 2SHA VAL   439     352.310 285.810 128.480  1.00  0.00            
ATOM    954 BHNa PHE   440     349.600 283.890 132.520  1.00  0.00            
ATOM    955 4SHS PHE   440     348.610 286.470 133.070  1.00  0.00            
ATOM    956 4SHS PHE   440     346.490 287.940 132.280  1.00  0.00            
ATOM    957 4SHS PHE   440     348.990 288.920 132.000  1.00  0.00            
ATOM    958 BHNa GLY   441     349.480 280.800 132.560  1.00  0.00            
ATOM    959 0BHN ALA   442     352.930 280.050 131.880  1.00  0.00            
ATOM    960 BTNd ILE   443     354.410 281.630 135.190  1.00  0.00            
ATOM    961 1STA ILE   443     357.220 282.280 134.050  1.00  0.00            
ATOM    962 BHNd TYR   444     352.710 284.170 138.020  1.00  0.00            
ATOM    963 4SHS TYR   444     353.330 284.970 141.320  1.00  0.00            
ATOM    964 4SHS TYR   444     353.380 284.180 143.900  1.00  0.00            
ATOM    965 1SHS TYR   444     354.460 286.550 143.200  1.00  0.00            
ATOM    966 BHNd GLY   445     350.110 283.470 137.510  1.00  0.00            
ATOM    967 0BHN ALA   446     351.060 280.100 136.340  1.00  0.00            
ATOM    968 0BTN ALA   447     353.790 279.890 138.100  1.00  0.00            
ATOM    969 5BSP PHE   448     353.930 279.430 141.600  1.00  0.00            
ATOM    970 4SSS PHE   448     356.490 280.980 143.390  1.00  0.00            
ATOM    971 4SSS PHE   448     358.500 282.700 143.920  1.00  0.00            
ATOM    972 4SSS PHE   448     358.380 280.330 145.210  1.00  0.00            
ATOM    973 BTNd SER   449     351.010 279.360 142.340  1.00  0.00            
ATOM    974 1STP SER   449     349.200 280.980 141.630  1.00  0.00            
ATOM    975 BTNd GLY   450     350.510 276.350 144.500  1.00  0.00            
ATOM    976 5BCP VAL   451     348.390 275.100 143.270  1.00  0.00            
ATOM    977 2SCA VAL   451     346.020 276.260 143.020  1.00  0.00            
ATOM    978 5BCP SER   452     347.030 271.550 145.070  1.00  0.00            
ATOM    979 1SCP SER   452     346.330 270.390 143.090  1.00  0.00            
ATOM    980 BHNd TRP   453     346.850 271.810 147.760  1.00  0.00            
ATOM    981 4SHS TRP   453     345.590 272.920 149.890  1.00  0.00            
ATOM    982 1SHS TRP   453     343.500 273.760 151.380  1.00  0.00            
ATOM    983 4SHS TRP   453     345.330 272.080 152.440  1.00  0.00            
ATOM    984 4SHS TRP   453     343.120 272.730 153.850  1.00  0.00            
ATOM    985 BHNd ILE   454     348.900 268.680 149.190  1.00  0.00            
ATOM    986 1SHA ILE   454     347.400 267.660 151.710  1.00  0.00            
ATOM    987 BHNd MET   455     350.990 268.780 146.950  1.00  0.00            
ATOM    988 5SHC MET   455     353.920 266.990 146.000  1.00  0.00            
ATOM    989 BHNd LYS   456     351.920 272.050 147.010  1.00  0.00            
ATOM    990 3SHC LYS   456     352.420 271.710 143.660  1.00  0.00            
ATOM    991 SHQd LYS   456     351.340 269.900 141.960  1.00  0.00            
ATOM    992 0BHN ILE   457     352.950 272.070 150.340  1.00  0.00            
ATOM    993 1SHA ILE   457     350.800 271.460 152.480  1.00  0.00            
ATOM    994 0BHN LEU   458     355.280 269.310 150.120  1.00  0.00            
ATOM    995 1SHA LEU   458     353.640 266.630 151.330  1.00  0.00            
ATOM    996 0BHN ILE   459     357.120 271.010 148.060  1.00  0.00            
ATOM    997 1SHA ILE   459     357.400 270.570 145.010  1.00  0.00            
ATOM    998 0BHN GLY   460     357.370 273.070 149.490  1.00  0.00            
ATOM    999 0BHN VAL   461     359.090 271.000 152.600  1.00  0.00            
ATOM   1000 2SHA VAL   461     357.430 271.580 154.580  1.00  0.00            
ATOM   1001 0BHN ILE   462     361.720 269.630 150.700  1.00  0.00            
ATOM   1002 1SHA ILE   462     361.160 267.800 148.260  1.00  0.00            
ATOM   1003 0BHN ILE   463     363.060 272.860 149.380  1.00  0.00            
ATOM   1004 1SHA ILE   463     362.950 273.130 146.290  1.00  0.00            
ATOM   1005 0BHN THR   464     363.440 274.030 152.130  1.00  0.00            
ATOM   1006 1SHP THR   464     362.920 274.870 154.530  1.00  0.00            
ATOM   1007 BHNa TRP   465     365.820 270.880 153.050  1.00  0.00            
ATOM   1008 4SHS TRP   465     364.600 270.250 155.380  1.00  0.00            
ATOM   1009 1SHS TRP   465     362.900 269.880 157.440  1.00  0.00            
ATOM   1010 4SHS TRP   465     363.050 268.040 155.480  1.00  0.00            
ATOM   1011 4SHS TRP   465     360.880 268.130 157.080  1.00  0.00            
ATOM   1012 BHNa ILE   466     368.010 271.520 150.570  1.00  0.00            
ATOM   1013 1SHA ILE   466     367.810 272.170 147.540  1.00  0.00            
ATOM   1014 BHNa GLY   467     368.290 274.530 151.870  1.00  0.00            
ATOM   1015 BHNa MET   468     369.010 273.490 155.570  1.00  0.00            
ATOM   1016 5SHC MET   468     366.060 275.260 157.830  1.00  0.00            
ATOM   1017 5BSP ASN   469     371.960 272.120 155.190  1.00  0.00            
ATOM   1018 5SSP ASN   469     374.090 271.790 157.560  1.00  0.00            
ATOM   1019 5BSP SER   470     374.430 272.930 152.810  1.00  0.00            
ATOM   1020 1SSP SER   470     373.290 273.080 150.720  1.00  0.00            
ATOM   1021 5BSP ARG   471     377.180 274.510 153.740  1.00  0.00            
ATOM   1022 0SSN ARG   471     379.710 273.190 155.010  1.00  0.00            
ATOM   1023 SSQd ARG   471     382.570 272.170 154.910  1.00  0.00            
ATOM   1024 5BSP SER   472     377.940 278.250 154.270  1.00  0.00            
ATOM   1025 1SSP SER   472     380.140 278.450 155.230  1.00  0.00            
ATOM   1026 5BSP THR   473     375.680 280.600 152.720  1.00  0.00            
ATOM   1027 1SSP THR   473     374.820 281.440 150.410  1.00  0.00            
ATOM   1028 BTNd SER   474     372.370 277.700 152.700  1.00  0.00            
ATOM   1029 1STP SER   474     372.680 277.680 155.440  1.00  0.00            
ATOM   1030 BHNd LEU   475     371.240 278.250 151.050  1.00  0.00            
ATOM   1031 1SHA LEU   475     371.100 276.500 148.290  1.00  0.00            
ATOM   1032 BHNd SER   476     369.900 281.050 152.170  1.00  0.00            
ATOM   1033 1SHP SER   476     370.640 282.610 153.890  1.00  0.00            
ATOM   1034 BHNd VAL   477     368.590 281.790 149.580  1.00  0.00            
ATOM   1035 2SHA VAL   477     368.600 283.980 148.080  1.00  0.00            
ATOM   1036 BHNd SER   478     366.500 278.710 149.560  1.00  0.00            
ATOM   1037 1SHP SER   478     366.250 277.110 147.640  1.00  0.00            
ATOM   1038 BHNa LEU   479     364.760 278.830 152.470  1.00  0.00            
ATOM   1039 1SHA LEU   479     366.720 278.270 154.780  1.00  0.00            
ATOM   1040 BHNa VAL   480     363.190 282.310 151.670  1.00  0.00            
ATOM   1041 2SHA VAL   480     364.810 284.400 151.530  1.00  0.00            
ATOM   1042 BHNa LEU   481     361.990 281.560 149.220  1.00  0.00            
ATOM   1043 1SHA LEU   481     362.390 283.800 146.970  1.00  0.00            
ATOM   1044 BHNa VAL   482     360.480 279.110 150.500  1.00  0.00            
ATOM   1045 2SHA VAL   482     361.000 277.060 148.910  1.00  0.00            
ATOM   1046 BTNd GLY   483     359.300 280.960 152.730  1.00  0.00            
ATOM   1047 BTNd VAL   484     355.380 282.370 152.660  1.00  0.00            
ATOM   1048 2STA VAL   484     355.510 282.260 155.300  1.00  0.00            
ATOM   1049 BHNd VAL   485     355.650 281.810 149.090  1.00  0.00            
ATOM   1050 2SHA VAL   485     356.770 284.120 148.440  1.00  0.00            
ATOM   1051 BHNd THR   486     355.270 278.530 148.940  1.00  0.00            
ATOM   1052 1SHP THR   486     354.230 276.500 147.690  1.00  0.00            
ATOM   1053 BHNd LEU   487     354.470 278.010 152.150  1.00  0.00            
ATOM   1054 1SHA LEU   487     353.160 275.710 153.990  1.00  0.00            
ATOM   1055 BHNd TYR   488     351.760 280.240 151.990  1.00  0.00            
ATOM   1056 4SHS TYR   488     350.800 280.030 155.000  1.00  0.00            
ATOM   1057 4SHS TYR   488     349.310 278.970 156.990  1.00  0.00            
ATOM   1058 1SHS TYR   488     351.970 279.260 157.300  1.00  0.00            
ATOM   1059 BHNa LEU   489     350.230 278.830 149.210  1.00  0.00            
ATOM   1060 1SHA LEU   489     351.580 280.520 146.770  1.00  0.00            
ATOM   1061 BHNa GLY   490     349.880 275.680 150.410  1.00  0.00            
ATOM   1062 BHNa VAL   491     348.070 276.550 153.200  1.00  0.00            
ATOM   1063 2SHA VAL   491     348.080 274.950 155.310  1.00  0.00            
ATOM   1064 BHNa MET   492     345.910 278.420 151.800  1.00  0.00            
ATOM   1065 5SHC MET   492     345.310 281.180 155.260  1.00  0.00            
ATOM   1066 5BCP VAL   493     346.470 277.060 147.640  1.00  0.00            
ATOM   1067 2SCA VAL   493     346.200 279.610 147.000  1.00  0.00            
ATOM   1068 5BCP GLN   494     342.370 275.010 146.190  1.00  0.00            
ATOM   1069 4SCP GLN   494     341.140 278.400 147.410  1.00  0.00            
ATOM   1070 BCQa ALA   495     342.120 273.730 146.210  1.00  0.00            
ATOM   1071 BCQd MET     1     410.940 200.450 147.590  1.00  0.00            
ATOM   1072 5SCC MET     1     412.290 197.870 147.140  1.00  0.00            
ATOM   1073 5BCP ARG     2     408.650 201.820 145.460  1.00  0.00            
ATOM   1074 0SCN ARG     2     406.440 199.840 144.610  1.00  0.00            
ATOM   1075 SCQd ARG     2     404.200 198.150 144.280  1.00  0.00            
ATOM   1076 5BCP CYS     3     409.440 204.480 144.530  1.00  0.00            
ATOM   1077 5SCC CYS     3     408.520 205.410 141.230  1.00  0.00            
ATOM   1078 5BSP ILE     4     412.200 205.650 144.570  1.00  0.00            
ATOM   1079 1SSA ILE     4     413.640 204.280 146.940  1.00  0.00            
ATOM   1080 5BSP GLY     5     413.100 209.810 146.390  1.00  0.00            
ATOM   1081 5BCP ILE     6     412.480 211.200 145.080  1.00  0.00            
ATOM   1082 1SCA ILE     6     411.310 210.200 142.390  1.00  0.00            
ATOM   1083 5BSP SER     7     411.460 214.530 145.960  1.00  0.00            
ATOM   1084 1SSP SER     7     410.890 216.200 144.270  1.00  0.00            
ATOM   1085 5BSP ASN     8     408.790 214.150 148.450  1.00  0.00            
ATOM   1086 5SSP ASN     8     407.380 216.800 147.580  1.00  0.00            
ATOM   1087 5BCP ARG     9     409.010 211.900 150.640  1.00  0.00            
ATOM   1088 0SCN ARG     9     410.690 209.560 150.040  1.00  0.00            
ATOM   1089 SCQd ARG     9     414.110 208.380 150.920  1.00  0.00            
ATOM   1090 5BCP ASP    10     407.810 213.100 153.160  1.00  0.00            
ATOM   1091 SCQa ASP    10     407.070 215.970 152.840  1.00  0.00            
ATOM   1092 BENd PHE    11     408.120 212.010 156.460  1.00  0.00            
ATOM   1093 4SES PHE    11     408.100 214.440 157.900  1.00  0.00            
ATOM   1094 4SES PHE    11     409.230 215.920 159.850  1.00  0.00            
ATOM   1095 4SES PHE    11     406.630 216.270 159.230  1.00  0.00            
ATOM   1096 BENd VAL    12     406.760 209.640 159.200  1.00  0.00            
ATOM   1097 2SEA VAL    12     404.860 211.410 159.710  1.00  0.00            
ATOM   1098 BENd GLU    13     408.280 208.290 162.200  1.00  0.00            
ATOM   1099 SEQa GLU    13     410.450 211.610 162.280  1.00  0.00            
ATOM   1100 5BCP GLY    14     408.100 207.240 164.660  1.00  0.00            
ATOM   1101 5BCP VAL    15     406.280 205.230 164.940  1.00  0.00            
ATOM   1102 2SCA VAL    15     405.970 202.620 164.600  1.00  0.00            
ATOM   1103 BTNd SER    16     404.370 206.410 169.230  1.00  0.00            
ATOM   1104 1STP SER    16     403.240 208.400 168.830  1.00  0.00            
ATOM   1105 BTNd GLY    17     404.920 203.910 170.520  1.00  0.00            
ATOM   1106 BTNd GLY    18     404.470 201.440 168.710  1.00  0.00            
ATOM   1107 BTNd SER    19     401.920 201.120 166.340  1.00  0.00            
ATOM   1108 1STP SER    19     400.190 199.560 167.790  1.00  0.00            
ATOM   1109 BENd TRP    20     400.760 204.630 166.040  1.00  0.00            
ATOM   1110 4SES TRP    20     399.790 204.460 169.330  1.00  0.00            
ATOM   1111 1SES TRP    20     398.070 204.900 171.360  1.00  0.00            
ATOM   1112 4SES TRP    20     397.410 203.180 169.390  1.00  0.00            
ATOM   1113 4SES TRP    20     395.710 203.590 171.440  1.00  0.00            
ATOM   1114 BENd VAL    21     401.250 207.620 163.560  1.00  0.00            
ATOM   1115 2SEA VAL    21     403.260 207.130 161.910  1.00  0.00            
ATOM   1116 BENd ASP    22     399.320 210.050 162.110  1.00  0.00            
ATOM   1117 SEQa ASP    22     396.840 210.510 163.990  1.00  0.00            
ATOM   1118 BENd ILE    23     399.920 211.210 158.850  1.00  0.00            
ATOM   1119 1SEA ILE    23     400.710 208.470 157.630  1.00  0.00            
ATOM   1120 BENd VAL    24     398.400 213.340 156.360  1.00  0.00            
ATOM   1121 2SEA VAL    24     398.190 215.350 154.660  1.00  0.00            
ATOM   1122 5BCP LEU    25     399.720 212.570 151.730  1.00  0.00            
ATOM   1123 1SCA LEU    25     398.150 209.950 153.020  1.00  0.00            
ATOM   1124 5BCP GLU    26     398.980 214.790 149.810  1.00  0.00            
ATOM   1125 SCQa GLU    26     401.200 217.740 151.070  1.00  0.00            
ATOM   1126 5BSP HIS    27     399.350 212.650 146.520  1.00  0.00            
ATOM   1127 4SSS HIS    27     396.970 210.950 147.420  1.00  0.00            
ATOM   1128 1SSS HIS    27     396.440 208.510 148.460  1.00  0.00            
ATOM   1129 1SSS HIS    27     395.130 210.680 149.380  1.00  0.00            
ATOM   1130 5BSP GLY    28     401.820 212.810 145.070  1.00  0.00            
ATOM   1131 5BCP SER    29     405.130 212.270 147.750  1.00  0.00            
ATOM   1132 1SCP SER    29     404.290 213.010 149.790  1.00  0.00            
ATOM   1133 BENd CYS    30     406.260 208.570 148.200  1.00  0.00            
ATOM   1134 5SEC CYS    30     407.990 209.260 146.020  1.00  0.00            
ATOM   1135 BENd VAL    31     405.880 207.790 151.870  1.00  0.00            
ATOM   1136 2SEA VAL    31     404.270 209.450 153.160  1.00  0.00            
ATOM   1137 BENd THR    32     408.420 207.400 154.210  1.00  0.00            
ATOM   1138 1SEP THR    32     410.930 206.710 154.130  1.00  0.00            
ATOM   1139 BENd THR    33     407.320 206.200 157.440  1.00  0.00            
ATOM   1140 1SEP THR    33     404.980 205.170 156.970  1.00  0.00            
ATOM   1141 BENd MET    34     409.270 204.590 160.010  1.00  0.00            
ATOM   1142 5SEC MET    34     411.720 207.750 159.120  1.00  0.00            
ATOM   1143 4BCP ALA    35     410.600 204.020 162.540  1.00  0.00            
ATOM   1144 5BSP LYS    36     412.950 203.930 163.480  1.00  0.00            
ATOM   1145 3SSC LYS    36     413.390 204.030 166.750  1.00  0.00            
ATOM   1146 SSQd LYS    36     414.700 202.460 168.210  1.00  0.00            
ATOM   1147 5BSP ASN    37     414.060 200.760 162.630  1.00  0.00            
ATOM   1148 5SSP ASN    37     416.750 200.230 163.950  1.00  0.00            
ATOM   1149 5BSP LYS    38     411.260 198.390 161.560  1.00  0.00            
ATOM   1150 3SSC LYS    38     409.150 199.420 163.120  1.00  0.00            
ATOM   1151 SSQd LYS    38     406.880 197.970 164.440  1.00  0.00            
ATOM   1152 BCNa PRO    39     411.080 198.420 157.670  1.00  0.00            
ATOM   1153 2SCA PRO    39     413.000 198.150 156.200  1.00  0.00            
ATOM   1154 5BCP THR    40     411.080 202.210 156.520  1.00  0.00            
ATOM   1155 1SCP THR    40     413.530 202.480 157.350  1.00  0.00            
ATOM   1156 BENd LEU    41     408.430 202.220 153.620  1.00  0.00            
ATOM   1157 1SEA LEU    41     406.390 200.370 155.700  1.00  0.00            
ATOM   1158 BENd ASP    42     407.520 203.110 150.920  1.00  0.00            
ATOM   1159 SEQa ASP    42     409.580 205.090 149.720  1.00  0.00            
ATOM   1160 BENd PHE    43     404.960 203.840 149.170  1.00  0.00            
ATOM   1161 4SES PHE    43     402.740 204.550 151.460  1.00  0.00            
ATOM   1162 4SES PHE    43     402.360 203.360 153.860  1.00  0.00            
ATOM   1163 4SES PHE    43     401.290 205.790 153.370  1.00  0.00            
ATOM   1164 BENd GLU    44     403.750 205.500 146.360  1.00  0.00            
ATOM   1165 SEQa GLU    44     404.090 204.060 142.830  1.00  0.00            
ATOM   1166 BENd LEU    45     401.040 207.540 145.940  1.00  0.00            
ATOM   1167 1SEA LEU    45     401.210 208.450 149.040  1.00  0.00            
ATOM   1168 BENd ILE    46     398.100 207.470 143.880  1.00  0.00            
ATOM   1169 1SEA ILE    46     399.210 205.260 142.000  1.00  0.00            
ATOM   1170 BENd GLU    47     395.120 208.680 143.610  1.00  0.00            
ATOM   1171 SEQa GLU    47     393.840 207.820 140.260  1.00  0.00            
ATOM   1172 BENd THR    48     392.140 209.010 145.150  1.00  0.00            
ATOM   1173 1SEP THR    48     391.370 211.160 146.400  1.00  0.00            
ATOM   1174 5BCP GLU    49     389.250 206.600 143.270  1.00  0.00            
ATOM   1175 SCQa GLU    49     389.720 204.550 140.030  1.00  0.00            
ATOM   1176 4BCP ALA    50     385.920 206.710 143.950  1.00  0.00            
ATOM   1177 5BCP LYS    51     382.420 205.530 142.720  1.00  0.00            
ATOM   1178 3SCC LYS    51     381.600 202.630 143.360  1.00  0.00            
ATOM   1179 SCQd LYS    51     381.440 200.100 144.530  1.00  0.00            
ATOM   1180 5BSP GLN    52     379.030 207.050 143.990  1.00  0.00            
ATOM   1181 4SSP GLN    52     377.460 203.890 146.060  1.00  0.00            
ATOM   1182 0BEN PRO    53     378.890 210.650 142.310  1.00  0.00            
ATOM   1183 2SEA PRO    53     381.670 210.350 140.780  1.00  0.00            
ATOM   1184 0BEN ALA    54     376.620 213.120 141.080  1.00  0.00            
ATOM   1185 5BCP THR    55     375.100 215.190 139.250  1.00  0.00            
ATOM   1186 1SCP THR    55     374.380 214.760 136.790  1.00  0.00            
ATOM   1187 5BCP LEU    56     372.670 216.860 140.760  1.00  0.00            
ATOM   1188 1SCA LEU    56     373.650 216.330 143.750  1.00  0.00            
ATOM   1189 5BCP ARG    57     372.420 220.080 138.320  1.00  0.00            
ATOM   1190 0SCN ARG    57     374.390 221.410 139.870  1.00  0.00            
ATOM   1191 SCQd ARG    57     375.790 221.120 142.370  1.00  0.00            
ATOM   1192 5BCP LYS    58     373.900 220.100 134.540  1.00  0.00            
ATOM   1193 3SCC LYS    58     371.800 218.220 133.640  1.00  0.00            
ATOM   1194 SCQd LYS    58     371.780 215.850 132.640  1.00  0.00            
ATOM   1195 BENd TYR    59     375.120 224.200 133.170  1.00  0.00            
ATOM   1196 4SES TYR    59     377.270 224.280 134.910  1.00  0.00            
ATOM   1197 4SES TYR    59     379.690 224.640 136.060  1.00  0.00            
ATOM   1198 1SES TYR    59     377.740 223.340 137.400  1.00  0.00            
ATOM   1199 BENd CYS    60     375.480 224.670 129.910  1.00  0.00            
ATOM   1200 5SEC CYS    60     373.270 224.630 128.340  1.00  0.00            
ATOM   1201 BENd ILE    61     377.800 226.590 127.130  1.00  0.00            
ATOM   1202 1SEA ILE    61     376.400 229.210 128.050  1.00  0.00            
ATOM   1203 BENd GLU    62     376.970 226.110 123.730  1.00  0.00            
ATOM   1204 SEQa GLU    62     377.980 223.830 120.150  1.00  0.00            
ATOM   1205 0BEN ALA    63     373.810 226.710 121.730  1.00  0.00            
ATOM   1206 BENd LYS    64     371.760 228.750 120.320  1.00  0.00            
ATOM   1207 3SEC LYS    64     373.590 229.530 117.530  1.00  0.00            
ATOM   1208 SEQd LYS    64     376.150 228.960 117.300  1.00  0.00            
ATOM   1209 BENd LEU    65     369.930 231.560 120.650  1.00  0.00            
ATOM   1210 1SEA LEU    65     371.030 233.930 118.650  1.00  0.00            
ATOM   1211 BENd THR    66     366.400 231.560 118.790  1.00  0.00            
ATOM   1212 1SEP THR    66     365.760 229.400 117.480  1.00  0.00            
ATOM   1213 BENd ASN    67     364.580 234.170 117.600  1.00  0.00            
ATOM   1214 5SEP ASN    67     366.220 236.600 118.690  1.00  0.00            
ATOM   1215 BENd THR    68     360.850 234.540 119.250  1.00  0.00            
ATOM   1216 1SEP THR    68     360.340 232.000 119.140  1.00  0.00            
ATOM   1217 BENd THR    69     358.790 237.330 118.950  1.00  0.00            
ATOM   1218 1SEP THR    69     357.720 238.580 116.950  1.00  0.00            
ATOM   1219 BENd THR    70     357.890 239.930 121.730  1.00  0.00            
ATOM   1220 1SEP THR    70     356.700 238.430 123.490  1.00  0.00            
ATOM   1221 BENd ASP    71     356.150 242.570 120.930  1.00  0.00            
ATOM   1222 SEQa ASP    71     353.710 241.560 118.810  1.00  0.00            
ATOM   1223 BENd SER    72     355.920 246.020 121.450  1.00  0.00            
ATOM   1224 1SEP SER    72     356.300 246.870 119.010  1.00  0.00            
ATOM   1225 5BCP ARG    73     353.430 247.840 122.920  1.00  0.00            
ATOM   1226 0SCN ARG    73     350.830 245.620 122.770  1.00  0.00            
ATOM   1227 SCQd ARG    73     348.420 244.640 120.930  1.00  0.00            
ATOM   1228 5BCP CYS    74     353.170 252.180 122.620  1.00  0.00            
ATOM   1229 5SCC CYS    74     351.440 252.100 124.840  1.00  0.00            
ATOM   1230 BSNa PRO    75     355.000 254.390 122.090  1.00  0.00            
ATOM   1231 2SSA PRO    75     353.660 256.470 120.950  1.00  0.00            
ATOM   1232 5BSP THR    76     357.890 256.200 124.140  1.00  0.00            
ATOM   1233 1SSP THR    76     358.630 258.400 122.960  1.00  0.00            
ATOM   1234 5BSP GLN    77     357.870 254.740 127.140  1.00  0.00            
ATOM   1235 4SSP GLN    77     357.200 258.820 128.120  1.00  0.00            
ATOM   1236 5BCP GLY    78     357.100 251.780 126.840  1.00  0.00            
ATOM   1237 5BCP GLU    79     356.050 249.960 126.540  1.00  0.00            
ATOM   1238 SCQa GLU    79     352.850 250.390 129.130  1.00  0.00            
ATOM   1239 BCNa PRO    80     355.120 246.460 126.580  1.00  0.00            
ATOM   1240 2SCA PRO    80     355.010 246.480 129.500  1.00  0.00            
ATOM   1241 5BCP SER    81     354.950 242.710 126.150  1.00  0.00            
ATOM   1242 1SCP SER    81     353.390 241.990 124.790  1.00  0.00            
ATOM   1243 5BCP LEU    82     356.800 240.110 128.530  1.00  0.00            
ATOM   1244 1SCA LEU    82     357.490 241.970 130.870  1.00  0.00            
ATOM   1245 BHNd ASN    83     356.200 237.060 130.450  1.00  0.00            
ATOM   1246 5SHP ASN    83     356.500 237.460 133.400  1.00  0.00            
ATOM   1247 BHNd GLU    84     357.470 234.650 128.570  1.00  0.00            
ATOM   1248 SHQa GLU    84     354.300 234.480 125.860  1.00  0.00            
ATOM   1249 BHNd GLU    85     360.470 234.890 129.630  1.00  0.00            
ATOM   1250 SHQa GLU    85     361.930 238.230 130.320  1.00  0.00            
ATOM   1251 BHNd GLN    86     359.970 234.250 132.980  1.00  0.00            
ATOM   1252 4SHP GLN    86     361.310 236.540 135.750  1.00  0.00            
ATOM   1253 5BSP ASP    87     361.480 231.150 132.940  1.00  0.00            
ATOM   1254 SSQa ASP    87     363.320 231.400 135.460  1.00  0.00            
ATOM   1255 BTNd LYS    88     361.430 228.940 129.850  1.00  0.00            
ATOM   1256 3STC LYS    88     358.270 229.630 129.200  1.00  0.00            
ATOM   1257 STQd LYS    88     355.710 230.090 128.350  1.00  0.00            
ATOM   1258 BTNd ARG    89     362.990 228.510 128.760  1.00  0.00            
ATOM   1259 0STN ARG    89     363.430 226.600 126.330  1.00  0.00            
ATOM   1260 STQd ARG    89     364.150 224.120 124.650  1.00  0.00            
ATOM   1261 5BSP PHE    90     363.630 231.620 126.400  1.00  0.00            
ATOM   1262 4SSS PHE    90     360.700 231.730 125.500  1.00  0.00            
ATOM   1263 4SSS PHE    90     358.940 230.510 123.850  1.00  0.00            
ATOM   1264 4SSS PHE    90     358.960 233.210 124.060  1.00  0.00            
ATOM   1265 5BCP VAL    91     365.040 234.860 127.070  1.00  0.00            
ATOM   1266 2SCA VAL    91     367.540 233.990 127.110  1.00  0.00            
ATOM   1267 BENd CYS    92     365.290 238.960 126.300  1.00  0.00            
ATOM   1268 5SEC CYS    92     366.470 238.750 123.440  1.00  0.00            
ATOM   1269 BENd LYS    93     365.280 242.460 126.840  1.00  0.00            
ATOM   1270 3SEC LYS    93     364.350 242.440 129.750  1.00  0.00            
ATOM   1271 SEQd LYS    93     362.910 243.530 131.620  1.00  0.00            
ATOM   1272 BENd HIS    94     364.290 245.600 126.030  1.00  0.00            
ATOM   1273 4SES HIS    94     362.330 246.870 127.990  1.00  0.00            
ATOM   1274 1SES HIS    94     359.710 247.030 128.640  1.00  0.00            
ATOM   1275 1SES HIS    94     361.210 249.270 128.540  1.00  0.00            
ATOM   1276 BENd SER    95     365.000 248.470 124.360  1.00  0.00            
ATOM   1277 1SEP SER    95     366.630 249.650 125.610  1.00  0.00            
ATOM   1278 BENd MET    96     363.560 250.290 121.420  1.00  0.00            
ATOM   1279 5SEC MET    96     365.650 253.040 121.720  1.00  0.00            
ATOM   1280 BENd VAL    97     361.910 250.720 118.660  1.00  0.00            
ATOM   1281 2SEA VAL    97     363.410 251.320 116.560  1.00  0.00            
ATOM   1282 5BCP ASP    98     358.540 251.100 116.130  1.00  0.00            
ATOM   1283 SCQa ASP    98     359.550 248.310 115.010  1.00  0.00            
ATOM   1284 5BCP ARG    99     355.840 251.140 116.230  1.00  0.00            
ATOM   1285 0SCN ARG    99     354.640 248.860 114.360  1.00  0.00            
ATOM   1286 SCQd ARG    99     352.960 247.550 112.340  1.00  0.00            
ATOM   1287 5BCP GLY   100     353.920 252.650 117.320  1.00  0.00            
ATOM   1288 BHNd TRP   101     351.440 253.100 114.970  1.00  0.00            
ATOM   1289 4SHS TRP   101     352.250 252.880 111.940  1.00  0.00            
ATOM   1290 1SHS TRP   101     352.680 252.330 109.330  1.00  0.00            
ATOM   1291 4SHS TRP   101     350.210 253.040 110.180  1.00  0.00            
ATOM   1292 4SHS TRP   101     350.650 252.560 107.560  1.00  0.00            
ATOM   1293 BHNd GLY   102     349.850 249.990 114.930  1.00  0.00            
ATOM   1294 BHNd ASN   103     351.390 248.690 118.090  1.00  0.00            
ATOM   1295 5SHP ASN   103     351.650 246.020 117.250  1.00  0.00            
ATOM   1296 BTNd GLY   104     349.940 249.950 119.620  1.00  0.00            
ATOM   1297 5BSP CYS   105     349.250 253.230 120.410  1.00  0.00            
ATOM   1298 5SSC CYS   105     346.620 253.790 121.250  1.00  0.00            
ATOM   1299 5BSP GLY   106     349.870 256.210 118.180  1.00  0.00            
ATOM   1300 5BSP LEU   107     351.960 257.680 116.160  1.00  0.00            
ATOM   1301 1SSA LEU   107     350.820 257.400 113.430  1.00  0.00            
ATOM   1302 5BCP PHE   108     355.060 257.130 116.370  1.00  0.00            
ATOM   1303 4SCS PHE   108     355.730 255.580 113.810  1.00  0.00            
ATOM   1304 4SCS PHE   108     357.400 253.900 112.520  1.00  0.00            
ATOM   1305 4SCS PHE   108     356.020 255.760 111.140  1.00  0.00            
ATOM   1306 5BSP GLY   109     357.490 256.720 118.190  1.00  0.00            
ATOM   1307 5BCP LYS   110     358.980 255.300 119.350  1.00  0.00            
ATOM   1308 3SCC LYS   110     362.340 256.240 120.310  1.00  0.00            
ATOM   1309 SCQd LYS   110     363.850 257.370 122.400  1.00  0.00            
ATOM   1310 BENd GLY   111     358.100 251.990 121.240  1.00  0.00            
ATOM   1311 BENd GLY   112     359.990 249.780 123.600  1.00  0.00            
ATOM   1312 BENd ILE   113     360.020 246.720 122.860  1.00  0.00            
ATOM   1313 1SEA ILE   113     360.920 246.020 119.970  1.00  0.00            
ATOM   1314 BENd VAL   114     361.330 243.530 124.280  1.00  0.00            
ATOM   1315 2SEA VAL   114     359.290 242.580 125.670  1.00  0.00            
ATOM   1316 BENd THR   115     362.530 240.830 121.870  1.00  0.00            
ATOM   1317 1SEP THR   115     361.980 241.410 119.390  1.00  0.00            
ATOM   1318 BENd CYS   116     361.990 237.100 123.400  1.00  0.00            
ATOM   1319 5SEC CYS   116     360.720 237.710 125.680  1.00  0.00            
ATOM   1320 0BEN ALA   117     363.710 234.260 122.890  1.00  0.00            
ATOM   1321 BENd MET   118     364.600 231.050 123.060  1.00  0.00            
ATOM   1322 5SEC MET   118     363.050 228.340 121.240  1.00  0.00            
ATOM   1323 BENd PHE   119     366.980 229.170 123.980  1.00  0.00            
ATOM   1324 4SES PHE   119     369.680 230.340 125.300  1.00  0.00            
ATOM   1325 4SES PHE   119     371.770 231.190 126.790  1.00  0.00            
ATOM   1326 4SES PHE   119     371.590 228.590 126.080  1.00  0.00            
ATOM   1327 BENd THR   120     368.550 225.770 122.450  1.00  0.00            
ATOM   1328 1SEP THR   120     367.070 225.300 120.360  1.00  0.00            
ATOM   1329 BENd CYS   121     370.740 223.810 124.120  1.00  0.00            
ATOM   1330 5SEC CYS   121     369.800 221.910 126.530  1.00  0.00            
ATOM   1331 BENd LYS   122     374.000 222.720 123.420  1.00  0.00            
ATOM   1332 3SEC LYS   122     373.680 220.880 120.910  1.00  0.00            
ATOM   1333 SEQd LYS   122     374.660 219.840 118.530  1.00  0.00            
ATOM   1334 BENd LYS   123     376.590 220.800 125.220  1.00  0.00            
ATOM   1335 3SEC LYS   123     379.480 220.890 124.060  1.00  0.00            
ATOM   1336 SEQd LYS   123     381.870 222.060 123.280  1.00  0.00            
ATOM   1337 BENd ASN   124     377.430 221.240 129.190  1.00  0.00            
ATOM   1338 5SEP ASN   124     374.800 219.290 129.920  1.00  0.00            
ATOM   1339 5BCP MET   125     378.920 220.920 131.830  1.00  0.00            
ATOM   1340 5SCC MET   125     380.300 225.090 131.220  1.00  0.00            
ATOM   1341 5BCP LYS   126     377.230 219.380 134.850  1.00  0.00            
ATOM   1342 3SCC LYS   126     378.410 216.600 133.810  1.00  0.00            
ATOM   1343 SCQd LYS   126     378.550 215.670 131.560  1.00  0.00            
ATOM   1344 5BCP GLY   127     378.820 218.450 138.160  1.00  0.00            
ATOM   1345 5BCP LYS   128     378.650 216.530 139.730  1.00  0.00            
ATOM   1346 3SCC LYS   128     379.640 214.110 137.460  1.00  0.00            
ATOM   1347 SCQd LYS   128     379.140 212.210 135.950  1.00  0.00            
ATOM   1348 BENd VAL   129     379.270 215.340 144.090  1.00  0.00            
ATOM   1349 2SEA VAL   129     378.690 217.840 144.750  1.00  0.00            
ATOM   1350 BENd VAL   130     378.090 213.360 146.370  1.00  0.00            
ATOM   1351 2SEA VAL   130     375.640 212.370 146.180  1.00  0.00            
ATOM   1352 5BCP GLN   131     380.660 212.460 148.450  1.00  0.00            
ATOM   1353 4SCP GLN   131     382.390 209.860 146.160  1.00  0.00            
ATOM   1354 BSNa PRO   132     382.520 211.610 150.740  1.00  0.00            
ATOM   1355 2SSA PRO   132     384.880 213.330 151.210  1.00  0.00            
ATOM   1356 BTNd GLU   133     381.630 208.500 151.750  1.00  0.00            
ATOM   1357 STQa GLU   133     382.100 208.320 155.330  1.00  0.00            
ATOM   1358 BTNd ASN   134     383.520 206.250 149.130  1.00  0.00            
ATOM   1359 5STP ASN   134     381.460 204.540 148.780  1.00  0.00            
ATOM   1360 5BCP LEU   135     386.770 206.960 148.610  1.00  0.00            
ATOM   1361 1SCA LEU   135     387.320 209.830 147.470  1.00  0.00            
ATOM   1362 5BCP GLU   136     388.760 204.390 147.780  1.00  0.00            
ATOM   1363 SCQa GLU   136     385.440 202.300 146.550  1.00  0.00            
ATOM   1364 BENd TYR   137     392.200 205.570 147.510  1.00  0.00            
ATOM   1365 4SES TYR   137     392.370 206.920 150.140  1.00  0.00            
ATOM   1366 4SES TYR   137     390.810 206.960 152.340  1.00  0.00            
ATOM   1367 1SES TYR   137     393.330 207.930 152.450  1.00  0.00            
ATOM   1368 BENd THR   138     395.240 204.030 146.270  1.00  0.00            
ATOM   1369 1SEP THR   138     394.510 203.830 143.780  1.00  0.00            
ATOM   1370 BENd ILE   139     398.340 203.870 148.250  1.00  0.00            
ATOM   1371 1SEA ILE   139     397.610 203.650 151.250  1.00  0.00            
ATOM   1372 BENd VAL   140     401.020 201.110 147.500  1.00  0.00            
ATOM   1373 2SEA VAL   140     400.710 201.400 144.880  1.00  0.00            
ATOM   1374 BENd ILE   141     403.450 199.800 149.090  1.00  0.00            
ATOM   1375 1SEA ILE   141     402.220 199.440 151.910  1.00  0.00            
ATOM   1376 BENd THR   142     405.880 197.450 149.640  1.00  0.00            
ATOM   1377 1SEP THR   142     407.510 196.590 147.820  1.00  0.00            
ATOM   1378 0BEN PRO   143     408.280 197.220 152.390  1.00  0.00            
ATOM   1379 2SEA PRO   143     406.110 195.760 154.180  1.00  0.00            
ATOM   1380 5BCP HIS   144     411.690 197.560 151.960  1.00  0.00            
ATOM   1381 4SCS HIS   144     413.020 200.250 151.750  1.00  0.00            
ATOM   1382 1SCS HIS   144     413.500 202.900 151.940  1.00  0.00            
ATOM   1383 1SCS HIS   144     415.220 201.310 150.590  1.00  0.00            
ATOM   1384 5BCP SER   145     415.000 195.490 152.270  1.00  0.00            
ATOM   1385 1SCP SER   145     415.420 193.690 154.220  1.00  0.00            
ATOM   1386 5BCP GLY   146     416.420 195.660 149.120  1.00  0.00            
ATOM   1387 5BCP GLU   147     415.530 192.290 147.320  1.00  0.00            
ATOM   1388 SCQa GLU   147     416.440 190.840 150.590  1.00  0.00            
ATOM   1389 BTNd GLU   148     414.250 191.500 145.780  1.00  0.00            
ATOM   1390 STQa GLU   148     413.310 187.900 147.590  1.00  0.00            
ATOM   1391 BTNd HIS   149     413.470 193.980 143.720  1.00  0.00            
ATOM   1392 4STS HIS   149     413.270 192.650 140.710  1.00  0.00            
ATOM   1393 1STS HIS   149     411.070 192.560 139.140  1.00  0.00            
ATOM   1394 1STS HIS   149     413.120 190.870 138.680  1.00  0.00            
ATOM   1395 4BCP ALA   150     415.310 196.320 143.490  1.00  0.00            
ATOM   1396 5BSP VAL   151     412.430 200.470 143.140  1.00  0.00            
ATOM   1397 2SSA VAL   151     414.780 201.540 142.530  1.00  0.00            
ATOM   1398 5BSP GLY   152     410.440 199.390 141.810  1.00  0.00            
ATOM   1399 5BCP ASN   153     408.480 195.620 142.490  1.00  0.00            
ATOM   1400 5SCP ASN   153     406.540 195.170 140.000  1.00  0.00            
ATOM   1401 5BSP ASP   154     408.180 193.220 144.310  1.00  0.00            
ATOM   1402 SSQa ASP   154     405.010 193.200 144.990  1.00  0.00            
ATOM   1403 5BSP THR   155     409.150 190.120 144.570  1.00  0.00            
ATOM   1404 1SSP THR   155     411.010 189.370 142.910  1.00  0.00            
ATOM   1405 5BSP GLY   156     407.150 188.370 147.130  1.00  0.00            
ATOM   1406 5BCP LYS   157     404.610 189.920 149.050  1.00  0.00            
ATOM   1407 3SCC LYS   157     402.960 187.820 150.710  1.00  0.00            
ATOM   1408 SCQd LYS   157     401.640 186.550 152.190  1.00  0.00            
ATOM   1409 5BSP HIS   158     405.440 192.070 150.290  1.00  0.00            
ATOM   1410 4SSS HIS   158     408.590 192.480 149.980  1.00  0.00            
ATOM   1411 1SSS HIS   158     410.780 193.650 148.920  1.00  0.00            
ATOM   1412 1SSS HIS   158     411.000 191.290 150.210  1.00  0.00            
ATOM   1413 5BSP GLY   159     403.280 195.050 149.850  1.00  0.00            
ATOM   1414 5BCP LYS   160     401.360 194.520 148.320  1.00  0.00            
ATOM   1415 3SCC LYS   160     400.470 192.160 146.710  1.00  0.00            
ATOM   1416 SCQd LYS   160     398.530 190.350 146.740  1.00  0.00            
ATOM   1417 5BCP GLU   161     399.090 197.490 146.670  1.00  0.00            
ATOM   1418 SCQa GLU   161     396.750 195.170 144.780  1.00  0.00            
ATOM   1419 BENd ILE   162     396.340 198.510 148.580  1.00  0.00            
ATOM   1420 1SEA ILE   162     397.400 198.450 151.490  1.00  0.00            
ATOM   1421 BENd LYS   163     393.770 200.780 148.420  1.00  0.00            
ATOM   1422 3SEC LYS   163     391.830 200.600 145.880  1.00  0.00            
ATOM   1423 SEQd LYS   163     389.960 201.040 144.250  1.00  0.00            
ATOM   1424 BENd ILE   164     392.630 202.430 150.570  1.00  0.00            
ATOM   1425 1SEA ILE   164     393.220 202.880 153.580  1.00  0.00            
ATOM   1426 5BCP THR   165     388.290 201.940 151.000  1.00  0.00            
ATOM   1427 1SCP THR   165     388.810 199.630 152.060  1.00  0.00            
ATOM   1428 0BTN PRO   166     386.580 204.430 152.920  1.00  0.00            
ATOM   1429 2STA PRO   166     388.150 204.710 155.570  1.00  0.00            
ATOM   1430 BTNd GLN   167     384.150 202.860 152.710  1.00  0.00            
ATOM   1431 4STP GLN   167     383.610 199.800 150.310  1.00  0.00            
ATOM   1432 5BSP SER   168     385.280 199.890 155.410  1.00  0.00            
ATOM   1433 1SSP SER   168     383.890 198.140 156.260  1.00  0.00            
ATOM   1434 5BCP SER   169     389.040 200.690 157.340  1.00  0.00            
ATOM   1435 1SCP SER   169     387.830 200.950 159.470  1.00  0.00            
ATOM   1436 BENd ILE   170     391.770 199.240 156.900  1.00  0.00            
ATOM   1437 1SEA ILE   170     391.220 197.010 158.980  1.00  0.00            
ATOM   1438 BENd THR   171     394.350 197.810 154.760  1.00  0.00            
ATOM   1439 1SEP THR   171     393.020 197.570 152.540  1.00  0.00            
ATOM   1440 BENd GLU   172     397.120 195.730 155.630  1.00  0.00            
ATOM   1441 SEQa GLU   172     394.520 193.650 156.880  1.00  0.00            
ATOM   1442 0BEN ALA   173     400.020 194.810 155.170  1.00  0.00            
ATOM   1443 BENd GLU   174     402.410 193.040 154.310  1.00  0.00            
ATOM   1444 SEQa GLU   174     399.940 191.240 151.930  1.00  0.00            
ATOM   1445 BENd LEU   175     404.640 190.210 154.850  1.00  0.00            
ATOM   1446 1SEA LEU   175     403.340 188.830 157.410  1.00  0.00            
ATOM   1447 BTNd THR   176     406.660 187.600 154.420  1.00  0.00            
ATOM   1448 1STP THR   176     408.150 187.370 152.310  1.00  0.00            
ATOM   1449 BTNd GLY   177     408.220 187.830 158.610  1.00  0.00            
ATOM   1450 BTNd TYR   178     407.960 190.240 159.000  1.00  0.00            
ATOM   1451 4STS TYR   178     409.230 192.120 157.190  1.00  0.00            
ATOM   1452 4STS TYR   178     408.820 191.880 154.530  1.00  0.00            
ATOM   1453 1STS TYR   178     410.490 193.780 155.470  1.00  0.00            
ATOM   1454 BENd GLY   179     405.350 192.210 159.770  1.00  0.00            
ATOM   1455 BENd THR   180     402.110 194.150 159.080  1.00  0.00            
ATOM   1456 1SEP THR   180     400.030 192.980 160.120  1.00  0.00            
ATOM   1457 BENd VAL   181     401.460 197.730 159.210  1.00  0.00            
ATOM   1458 2SEA VAL   181     402.160 198.900 156.930  1.00  0.00            
ATOM   1459 BENd THR   182     398.000 198.520 159.820  1.00  0.00            
ATOM   1460 1SEP THR   182     396.030 196.910 160.330  1.00  0.00            
ATOM   1461 BENd MET   183     396.110 201.430 158.300  1.00  0.00            
ATOM   1462 5SEC MET   183     397.910 201.000 155.190  1.00  0.00            
ATOM   1463 BENd GLU   184     393.860 203.050 158.670  1.00  0.00            
ATOM   1464 SEQa GLU   184     392.320 201.320 161.800  1.00  0.00            
ATOM   1465 BENd CYS   185     391.950 206.460 158.090  1.00  0.00            
ATOM   1466 5SEC CYS   185     389.870 205.820 159.980  1.00  0.00            
ATOM   1467 5BCP SER   186     390.020 209.650 156.890  1.00  0.00            
ATOM   1468 1SCP SER   186     390.080 211.380 159.120  1.00  0.00            
ATOM   1469 0BTN PRO   187     387.480 210.280 154.990  1.00  0.00            
ATOM   1470 2STA PRO   187     386.080 209.080 152.880  1.00  0.00            
ATOM   1471 BTNd ARG   188     385.970 213.730 156.030  1.00  0.00            
ATOM   1472 0STN ARG   188     382.820 213.880 155.620  1.00  0.00            
ATOM   1473 STQd ARG   188     380.650 215.610 153.640  1.00  0.00            
ATOM   1474 5BSP THR   189     388.890 215.890 156.530  1.00  0.00            
ATOM   1475 1SSP THR   189     389.250 216.340 159.070  1.00  0.00            
ATOM   1476 5BSP GLY   190     390.110 216.360 154.150  1.00  0.00            
ATOM   1477 5BSP LEU   191     389.050 217.070 150.550  1.00  0.00            
ATOM   1478 1SSA LEU   191     389.560 215.170 148.120  1.00  0.00            
ATOM   1479 5BCP ASP   192     385.840 217.860 151.260  1.00  0.00            
ATOM   1480 SCQa ASP   192     385.200 217.980 154.000  1.00  0.00            
ATOM   1481 5BCP PHE   193     381.630 217.220 149.050  1.00  0.00            
ATOM   1482 4SCS PHE   193     383.850 216.560 146.830  1.00  0.00            
ATOM   1483 4SCS PHE   193     383.940 214.180 145.570  1.00  0.00            
ATOM   1484 4SCS PHE   193     385.940 215.960 145.230  1.00  0.00            
ATOM   1485 5BSP ASN   194     379.770 218.410 149.860  1.00  0.00            
ATOM   1486 5SSP ASN   194     376.330 217.450 149.110  1.00  0.00            
ATOM   1487 5BSP GLU   195     380.830 221.200 149.340  1.00  0.00            
ATOM   1488 SSQa GLU   195     380.720 221.370 153.900  1.00  0.00            
ATOM   1489 BENd MET   196     382.630 221.390 146.430  1.00  0.00            
ATOM   1490 5SEC MET   196     387.100 220.810 147.390  1.00  0.00            
ATOM   1491 5BCP VAL   197     382.440 220.430 143.570  1.00  0.00            
ATOM   1492 2SCA VAL   197     380.840 222.040 142.210  1.00  0.00            
ATOM   1493 5BCP LEU   198     383.650 218.030 141.250  1.00  0.00            
ATOM   1494 1SCA LEU   198     383.020 214.990 141.060  1.00  0.00            
ATOM   1495 BENd LEU   199     382.030 219.390 138.030  1.00  0.00            
ATOM   1496 1SEA LEU   199     383.590 222.010 138.220  1.00  0.00            
ATOM   1497 BENd GLN   200     383.330 217.870 134.810  1.00  0.00            
ATOM   1498 4SEP GLN   200     383.320 214.530 133.820  1.00  0.00            
ATOM   1499 5BSP MET   201     382.480 219.040 132.490  1.00  0.00            
ATOM   1500 5SSC MET   201     383.870 222.860 133.610  1.00  0.00            
ATOM   1501 5BSP GLU   202     383.020 217.640 129.790  1.00  0.00            
ATOM   1502 SSQa GLU   202     380.210 217.550 127.380  1.00  0.00            
ATOM   1503 5BSP ASN   203     385.500 215.320 129.140  1.00  0.00            
ATOM   1504 5SSP ASN   203     383.950 213.190 127.450  1.00  0.00            
ATOM   1505 5BCP LYS   204     387.190 216.100 131.070  1.00  0.00            
ATOM   1506 3SCC LYS   204     390.540 216.940 131.820  1.00  0.00            
ATOM   1507 SCQd LYS   204     392.780 216.310 133.300  1.00  0.00            
ATOM   1508 0BEN ALA   205     386.750 218.010 135.030  1.00  0.00            
ATOM   1509 BENd TRP   206     387.900 219.950 137.270  1.00  0.00            
ATOM   1510 4SES TRP   206     390.050 221.630 136.080  1.00  0.00            
ATOM   1511 1SES TRP   206     390.820 223.940 134.900  1.00  0.00            
ATOM   1512 4SES TRP   206     390.540 221.690 133.430  1.00  0.00            
ATOM   1513 4SES TRP   206     391.430 223.970 132.270  1.00  0.00            
ATOM   1514 5BCP LEU   207     387.000 220.700 141.360  1.00  0.00            
ATOM   1515 1SCA LEU   207     389.440 219.640 143.380  1.00  0.00            
ATOM   1516 5BCP VAL   208     386.200 223.340 142.580  1.00  0.00            
ATOM   1517 2SCA VAL   208     384.540 225.040 141.420  1.00  0.00            
ATOM   1518 BENd HIS   209     385.950 225.180 146.090  1.00  0.00            
ATOM   1519 4SES HIS   209     387.030 227.510 144.920  1.00  0.00            
ATOM   1520 1SES HIS   209     389.310 228.920 145.280  1.00  0.00            
ATOM   1521 1SES HIS   209     388.900 227.580 142.970  1.00  0.00            
ATOM   1522 BHNd ARG   210     383.210 224.740 147.450  1.00  0.00            
ATOM   1523 0SHN ARG   210     384.150 224.790 150.590  1.00  0.00            
ATOM   1524 SHQd ARG   210     385.080 222.670 151.620  1.00  0.00            
ATOM   1525 BHNd GLN   211     382.320 228.630 147.370  1.00  0.00            
ATOM   1526 4SHP GLN   211     382.720 229.850 151.030  1.00  0.00            
ATOM   1527 BHNd TRP   212     382.390 228.860 144.280  1.00  0.00            
ATOM   1528 4SHS TRP   212     384.190 230.230 142.710  1.00  0.00            
ATOM   1529 1SHS TRP   212     385.590 230.220 140.400  1.00  0.00            
ATOM   1530 4SHS TRP   212     383.380 231.750 140.640  1.00  0.00            
ATOM   1531 4SHS TRP   212     384.780 231.750 138.330  1.00  0.00            
ATOM   1532 BHNd PHE   213     380.220 226.560 143.280  1.00  0.00            
ATOM   1533 4SHS PHE   213     380.700 227.330 139.950  1.00  0.00            
ATOM   1534 4SHS PHE   213     381.170 228.660 137.640  1.00  0.00            
ATOM   1535 4SHS PHE   213     378.640 228.250 138.480  1.00  0.00            
ATOM   1536 BTNd LEU   214     377.930 226.790 146.100  1.00  0.00            
ATOM   1537 1STA LEU   214     377.920 223.500 145.980  1.00  0.00            
ATOM   1538 BTNd ASP   215     376.740 229.660 144.780  1.00  0.00            
ATOM   1539 STQa ASP   215     373.990 229.640 146.480  1.00  0.00            
ATOM   1540 5BSP LEU   216     376.330 231.410 142.330  1.00  0.00            
ATOM   1541 1SSA LEU   216     378.530 233.180 141.240  1.00  0.00            
ATOM   1542 BCNa PRO   217     374.010 231.100 139.270  1.00  0.00            
ATOM   1543 2SCA PRO   217     371.370 230.700 140.390  1.00  0.00            
ATOM   1544 5BSP LEU   218     374.760 229.950 135.720  1.00  0.00            
ATOM   1545 1SSA LEU   218     377.150 229.220 133.770  1.00  0.00            
ATOM   1546 BCNa PRO   219     372.190 228.900 134.520  1.00  0.00            
ATOM   1547 2SCA PRO   219     372.920 228.610 131.420  1.00  0.00            
ATOM   1548 BENd TRP   220     372.430 225.920 135.490  1.00  0.00            
ATOM   1549 4SES TRP   220     373.970 226.180 138.490  1.00  0.00            
ATOM   1550 1SES TRP   220     375.430 226.300 140.750  1.00  0.00            
ATOM   1551 4SES TRP   220     372.760 225.950 140.890  1.00  0.00            
ATOM   1552 4SES TRP   220     374.240 225.940 143.150  1.00  0.00            
ATOM   1553 5BCP LEU   221     370.250 223.220 135.230  1.00  0.00            
ATOM   1554 1SCA LEU   221     370.030 222.670 132.090  1.00  0.00            
ATOM   1555 BCNa PRO   222     369.120 221.060 137.600  1.00  0.00            
ATOM   1556 2SCA PRO   222     369.280 222.910 140.120  1.00  0.00            
ATOM   1557 5BSP GLY   223     369.590 216.690 138.460  1.00  0.00            
ATOM   1558 4BCP ALA   224     368.680 216.120 137.290  1.00  0.00            
ATOM   1559 5BCP ASP   225     366.670 217.740 135.620  1.00  0.00            
ATOM   1560 SCQa ASP   225     367.380 218.260 132.810  1.00  0.00            
ATOM   1561 5BSP THR   226     364.340 218.760 137.760  1.00  0.00            
ATOM   1562 1SSP THR   226     365.170 218.510 140.210  1.00  0.00            
ATOM   1563 5BSP GLN   227     361.730 218.790 135.970  1.00  0.00            
ATOM   1564 4SSP GLN   227     362.730 215.280 134.010  1.00  0.00            
ATOM   1565 5BCP GLY   228     362.620 221.080 134.090  1.00  0.00            
ATOM   1566 5BCP SER   229     365.210 223.180 132.000  1.00  0.00            
ATOM   1567 1SCP SER   229     365.430 222.190 129.440  1.00  0.00            
ATOM   1568 5BCP ASN   230     364.220 226.230 133.500  1.00  0.00            
ATOM   1569 5SCP ASN   230     361.450 226.480 134.430  1.00  0.00            
ATOM   1570 5BCP TRP   231     367.320 227.050 134.440  1.00  0.00            
ATOM   1571 4SCS TRP   231     368.230 228.330 131.800  1.00  0.00            
ATOM   1572 1SCS TRP   231     367.880 228.690 129.140  1.00  0.00            
ATOM   1573 4SCS TRP   231     368.430 226.230 130.110  1.00  0.00            
ATOM   1574 4SCS TRP   231     368.060 226.590 127.460  1.00  0.00            
ATOM   1575 BENd ILE   232     368.430 228.910 136.730  1.00  0.00            
ATOM   1576 1SEA ILE   232     368.090 227.510 139.470  1.00  0.00            
ATOM   1577 5BCP GLN   233     368.940 231.730 136.120  1.00  0.00            
ATOM   1578 4SCP GLN   233     371.120 234.460 137.860  1.00  0.00            
ATOM   1579 5BSP LYS   234     369.330 233.040 131.630  1.00  0.00            
ATOM   1580 3SSC LYS   234     366.210 233.370 131.850  1.00  0.00            
ATOM   1581 SSQd LYS   234     364.920 235.110 132.500  1.00  0.00            
ATOM   1582 5BCP GLU   235     371.210 234.740 132.600  1.00  0.00            
ATOM   1583 SCQa GLU   235     369.010 237.470 134.500  1.00  0.00            
ATOM   1584 5BSP THR   236     374.460 233.900 133.170  1.00  0.00            
ATOM   1585 1SSP THR   236     375.380 235.060 135.310  1.00  0.00            
ATOM   1586 5BSP LEU   237     375.290 233.660 130.340  1.00  0.00            
ATOM   1587 1SSA LEU   237     378.420 232.650 130.450  1.00  0.00            
ATOM   1588 5BCP VAL   238     374.420 235.940 127.070  1.00  0.00            
ATOM   1589 2SCA VAL   238     371.960 235.610 127.990  1.00  0.00            
ATOM   1590 BENd THR   239     374.640 239.180 125.980  1.00  0.00            
ATOM   1591 1SEP THR   239     376.780 240.570 126.450  1.00  0.00            
ATOM   1592 BENd PHE   240     371.620 240.270 125.210  1.00  0.00            
ATOM   1593 4SES PHE   240     370.300 240.350 128.220  1.00  0.00            
ATOM   1594 4SES PHE   240     368.750 239.370 130.200  1.00  0.00            
ATOM   1595 4SES PHE   240     369.330 242.010 130.120  1.00  0.00            
ATOM   1596 BENd LYS   241     369.330 242.430 123.990  1.00  0.00            
ATOM   1597 3SEC LYS   241     369.560 244.980 126.540  1.00  0.00            
ATOM   1598 SEQd LYS   241     370.980 247.540 125.920  1.00  0.00            
ATOM   1599 5BCP ASN   242     368.220 244.780 121.860  1.00  0.00            
ATOM   1600 5SCP ASN   242     365.300 244.470 121.580  1.00  0.00            
ATOM   1601 BSNa PRO   243     369.050 247.850 121.470  1.00  0.00            
ATOM   1602 2SSA PRO   243     372.060 248.390 121.590  1.00  0.00            
ATOM   1603 BTNd HIS   244     367.610 249.510 118.820  1.00  0.00            
ATOM   1604 4STS HIS   244     369.340 251.830 118.540  1.00  0.00            
ATOM   1605 1STS HIS   244     370.640 253.660 120.040  1.00  0.00            
ATOM   1606 1STS HIS   244     371.310 253.320 117.450  1.00  0.00            
ATOM   1607 0BTN ALA   245     365.840 247.110 116.590  1.00  0.00            
ATOM   1608 5BSP LYS   246     364.300 245.330 116.330  1.00  0.00            
ATOM   1609 3SSC LYS   246     363.700 244.690 112.940  1.00  0.00            
ATOM   1610 SSQd LYS   246     362.310 246.060 110.900  1.00  0.00            
ATOM   1611 5BSP LYS   247     365.820 241.920 116.420  1.00  0.00            
ATOM   1612 3SSC LYS   247     367.510 241.200 113.640  1.00  0.00            
ATOM   1613 SSQd LYS   247     370.090 241.190 112.450  1.00  0.00            
ATOM   1614 5BCP GLN   248     367.650 241.600 118.600  1.00  0.00            
ATOM   1615 4SCP GLN   248     370.260 244.110 117.440  1.00  0.00            
ATOM   1616 BENd ASP   249     369.500 239.790 119.490  1.00  0.00            
ATOM   1617 SEQa ASP   249     370.970 238.870 116.790  1.00  0.00            
ATOM   1618 BENd VAL   250     371.750 237.820 121.500  1.00  0.00            
ATOM   1619 2SEA VAL   250     370.230 236.340 123.090  1.00  0.00            
ATOM   1620 BENd VAL   251     375.070 236.930 122.510  1.00  0.00            
ATOM   1621 2SEA VAL   251     375.610 236.700 119.930  1.00  0.00            
ATOM   1622 5BCP VAL   252     375.080 233.150 124.120  1.00  0.00            
ATOM   1623 2SCA VAL   252     375.300 232.130 121.680  1.00  0.00            
ATOM   1624 5BCP LEU   253     378.830 232.670 125.270  1.00  0.00            
ATOM   1625 1SCA LEU   253     378.990 235.920 125.640  1.00  0.00            
ATOM   1626 5BCP GLY   254     379.600 230.980 124.140  1.00  0.00            
ATOM   1627 5BCP SER   255     380.840 227.120 124.050  1.00  0.00            
ATOM   1628 1SCP SER   255     381.840 227.060 121.590  1.00  0.00            
ATOM   1629 BTNd GLN   256     382.120 227.710 127.140  1.00  0.00            
ATOM   1630 4STP GLN   256     381.920 230.980 128.330  1.00  0.00            
ATOM   1631 BHNd GLU   257     383.360 225.980 127.170  1.00  0.00            
ATOM   1632 SHQa GLU   257     382.400 221.890 128.020  1.00  0.00            
ATOM   1633 BHNd GLY   258     386.940 227.710 127.270  1.00  0.00            
ATOM   1634 0BHN ALA   259     386.320 229.810 129.140  1.00  0.00            
ATOM   1635 BHNd MET   260     385.130 227.510 132.060  1.00  0.00            
ATOM   1636 5SHC MET   260     382.250 229.820 133.180  1.00  0.00            
ATOM   1637 BHNa HIS   261     387.130 226.000 132.260  1.00  0.00            
ATOM   1638 4SHS HIS   261     387.700 223.740 130.380  1.00  0.00            
ATOM   1639 1SHS HIS   261     386.950 221.200 129.880  1.00  0.00            
ATOM   1640 1SHS HIS   261     388.160 222.650 127.950  1.00  0.00            
ATOM   1641 BHNa THR   262     389.560 228.970 132.310  1.00  0.00            
ATOM   1642 1SHP THR   262     391.200 228.480 130.350  1.00  0.00            
ATOM   1643 0BHN ALA   263     388.140 230.590 134.690  1.00  0.00            
ATOM   1644 BHNa LEU   264     388.720 228.380 136.970  1.00  0.00            
ATOM   1645 1SHA LEU   264     386.230 226.580 137.180  1.00  0.00            
ATOM   1646 BTNd THR   265     391.780 228.490 136.640  1.00  0.00            
ATOM   1647 1STP THR   265     393.800 228.060 135.050  1.00  0.00            
ATOM   1648 BTNd GLY   266     392.590 225.830 139.150  1.00  0.00            
ATOM   1649 4BSP ALA   267     392.330 224.480 139.990  1.00  0.00            
ATOM   1650 5BCP THR   268     393.880 219.980 140.750  1.00  0.00            
ATOM   1651 1SCP THR   268     394.600 220.680 143.150  1.00  0.00            
ATOM   1652 BENd GLU   269     392.630 217.910 138.860  1.00  0.00            
ATOM   1653 SEQa GLU   269     395.530 216.410 137.840  1.00  0.00            
ATOM   1654 5BCP ILE   270     390.290 216.310 138.310  1.00  0.00            
ATOM   1655 1SCA ILE   270     387.710 216.060 140.020  1.00  0.00            
ATOM   1656 5BCP GLN   271     390.080 213.280 136.160  1.00  0.00            
ATOM   1657 4SCP GLN   271     393.620 211.340 136.550  1.00  0.00            
ATOM   1658 5BCP MET   272     387.610 211.830 135.210  1.00  0.00            
ATOM   1659 5SCC MET   272     385.370 212.810 137.730  1.00  0.00            
ATOM   1660 5BSP SER   273     386.590 210.400 132.860  1.00  0.00            
ATOM   1661 1SSP SER   273     385.330 209.530 130.870  1.00  0.00            
ATOM   1662 5BSP SER   274     388.490 206.600 133.630  1.00  0.00            
ATOM   1663 1SSP SER   274     386.270 205.630 133.960  1.00  0.00            
ATOM   1664 5BSP GLY   275     390.800 206.720 135.910  1.00  0.00            
ATOM   1665 5BCP ASN   276     388.660 208.840 138.190  1.00  0.00            
ATOM   1666 5SCP ASN   276     386.050 207.270 139.180  1.00  0.00            
ATOM   1667 5BCP LEU   277     389.410 210.130 140.850  1.00  0.00            
ATOM   1668 1SCA LEU   277     387.110 211.570 142.510  1.00  0.00            
ATOM   1669 5BCP LEU   278     391.790 213.070 141.070  1.00  0.00            
ATOM   1670 1SCA LEU   278     391.540 215.080 143.880  1.00  0.00            
ATOM   1671 5BCP PHE   279     395.050 212.940 141.480  1.00  0.00            
ATOM   1672 4SCS PHE   279     397.450 212.230 139.980  1.00  0.00            
ATOM   1673 4SCS PHE   279     399.260 210.270 139.540  1.00  0.00            
ATOM   1674 4SCS PHE   279     398.740 212.090 137.620  1.00  0.00            
ATOM   1675 5BCP THR   280     396.250 214.570 144.370  1.00  0.00            
ATOM   1676 1SCP THR   280     397.470 216.640 143.380  1.00  0.00            
ATOM   1677 5BCP GLY   281     394.550 215.140 147.440  1.00  0.00            
ATOM   1678 5BCP HIS   282     394.110 215.250 150.260  1.00  0.00            
ATOM   1679 4SCS HIS   282     395.190 217.930 151.620  1.00  0.00            
ATOM   1680 1SCS HIS   282     396.720 219.600 153.100  1.00  0.00            
ATOM   1681 1SCS HIS   282     394.030 219.870 153.110  1.00  0.00            
ATOM   1682 5BCP LEU   283     393.770 213.700 153.550  1.00  0.00            
ATOM   1683 1SCA LEU   283     391.040 212.210 152.550  1.00  0.00            
ATOM   1684 BENd LYS   284     394.720 211.650 156.290  1.00  0.00            
ATOM   1685 3SEC LYS   284     395.250 211.980 159.710  1.00  0.00            
ATOM   1686 SEQd LYS   284     394.240 213.720 161.480  1.00  0.00            
ATOM   1687 BENd CYS   285     395.500 207.980 157.280  1.00  0.00            
ATOM   1688 5SEC CYS   285     396.690 206.110 155.150  1.00  0.00            
ATOM   1689 BENd ARG   286     397.000 206.830 160.450  1.00  0.00            
ATOM   1690 0SEN ARG   286     394.740 205.390 162.740  1.00  0.00            
ATOM   1691 SEQd ARG   286     395.640 205.700 166.010  1.00  0.00            
ATOM   1692 BENd LEU   287     399.390 204.530 161.270  1.00  0.00            
ATOM   1693 1SEA LEU   287     400.490 203.610 158.470  1.00  0.00            
ATOM   1694 BENd ARG   288     399.300 201.600 163.040  1.00  0.00            
ATOM   1695 0SEN ARG   288     396.630 201.150 164.150  1.00  0.00            
ATOM   1696 SEQd ARG   288     395.530 198.740 164.800  1.00  0.00            
ATOM   1697 5BCP MET   289     402.410 199.400 163.240  1.00  0.00            
ATOM   1698 5SCC MET   289     404.570 201.710 160.440  1.00  0.00            
ATOM   1699 5BSP ASP   290     401.660 196.750 163.660  1.00  0.00            
ATOM   1700 SSQa ASP   290     399.350 195.150 164.250  1.00  0.00            
ATOM   1701 5BCP LYS   291     404.450 193.770 163.850  1.00  0.00            
ATOM   1702 3SCC LYS   291     403.190 191.640 165.800  1.00  0.00            
ATOM   1703 SCQd LYS   291     400.890 191.050 166.540  1.00  0.00            
ATOM   1704 5BCP LEU   292     407.540 194.450 161.540  1.00  0.00            
ATOM   1705 1SCA LEU   292     406.880 196.840 159.340  1.00  0.00            
ATOM   1706 5BCP GLN   293     410.390 194.020 161.540  1.00  0.00            
ATOM   1707 4SCP GLN   293     411.050 193.800 164.920  1.00  0.00            
ATOM   1708 5BCP LEU   294     413.370 193.720 159.920  1.00  0.00            
ATOM   1709 1SCA LEU   294     415.240 195.690 161.710  1.00  0.00            
ATOM   1710 5BSP LYS   295     413.830 190.080 158.080  1.00  0.00            
ATOM   1711 3SSC LYS   295     412.750 188.520 155.130  1.00  0.00            
ATOM   1712 SSQd LYS   295     413.160 187.670 153.030  1.00  0.00            
ATOM   1713 5BSP GLY   296     416.440 188.610 159.030  1.00  0.00            
ATOM   1714 BTNd MET   297     415.910 187.530 160.650  1.00  0.00            
ATOM   1715 5STC MET   297     412.930 185.190 159.490  1.00  0.00            
ATOM   1716 BTNd SER   298     418.030 186.380 164.020  1.00  0.00            
ATOM   1717 1STP SER   298     416.360 186.670 165.690  1.00  0.00            
ATOM   1718 5BCP TYR   299     420.700 185.980 162.400  1.00  0.00            
ATOM   1719 4SCS TYR   299     419.720 184.010 160.160  1.00  0.00            
ATOM   1720 4SCS TYR   299     419.650 181.430 159.380  1.00  0.00            
ATOM   1721 1SCS TYR   299     417.360 182.820 159.620  1.00  0.00            
ATOM   1722 5BCP SER   300     424.360 185.530 162.340  1.00  0.00            
ATOM   1723 1SCP SER   300     424.870 183.170 161.690  1.00  0.00            
ATOM   1724 5BCP MET   301     426.260 187.950 160.530  1.00  0.00            
ATOM   1725 5SCC MET   301     425.480 190.870 162.940  1.00  0.00            
ATOM   1726 5BCP CYS   302     428.300 187.710 157.990  1.00  0.00            
ATOM   1727 5SCC CYS   302     426.640 188.200 155.360  1.00  0.00            
ATOM   1728 5BCP THR   303     431.400 187.890 155.580  1.00  0.00            
ATOM   1729 1SCP THR   303     431.700 185.320 155.290  1.00  0.00            
ATOM   1730 5BSP GLY   304     431.920 188.860 152.020  1.00  0.00            
ATOM   1731 BENd LYS   305     432.490 190.000 149.840  1.00  0.00            
ATOM   1732 3SEC LYS   305     435.350 189.510 148.510  1.00  0.00            
ATOM   1733 SEQd LYS   305     436.530 187.520 148.490  1.00  0.00            
ATOM   1734 BENd PHE   306     430.630 192.650 148.090  1.00  0.00            
ATOM   1735 4SES PHE   306     431.620 195.800 148.050  1.00  0.00            
ATOM   1736 4SES PHE   306     432.640 198.160 148.880  1.00  0.00            
ATOM   1737 4SES PHE   306     430.390 198.110 147.390  1.00  0.00            
ATOM   1738 BENd LYS   307     429.060 193.040 144.980  1.00  0.00            
ATOM   1739 3SEC LYS   307     429.750 190.200 143.100  1.00  0.00            
ATOM   1740 SEQd LYS   307     430.250 188.090 141.200  1.00  0.00            
ATOM   1741 BENd VAL   308     427.850 195.390 142.690  1.00  0.00            
ATOM   1742 2SEA VAL   308     429.720 197.260 142.750  1.00  0.00            
ATOM   1743 5BSP VAL   309     424.610 197.170 141.520  1.00  0.00            
ATOM   1744 2SSA VAL   309     423.040 195.320 140.460  1.00  0.00            
ATOM   1745 5BSP LYS   310     424.660 199.780 139.640  1.00  0.00            
ATOM   1746 3SSC LYS   310     428.220 199.630 139.020  1.00  0.00            
ATOM   1747 SSQd LYS   310     429.940 197.650 137.710  1.00  0.00            
ATOM   1748 5BCP GLU   311     422.840 201.750 140.130  1.00  0.00            
ATOM   1749 SCQa GLU   311     421.730 201.600 136.100  1.00  0.00            
ATOM   1750 5BCP ILE   312     423.480 205.210 141.270  1.00  0.00            
ATOM   1751 1SCA ILE   312     425.800 205.220 143.330  1.00  0.00            
ATOM   1752 4BCP ALA   313     422.020 208.170 142.380  1.00  0.00            
ATOM   1753 5BCP GLU   314     420.310 210.750 143.980  1.00  0.00            
ATOM   1754 SCQa GLU   314     423.220 212.990 144.860  1.00  0.00            
ATOM   1755 5BSP THR   315     417.460 213.030 144.750  1.00  0.00            
ATOM   1756 1SSP THR   315     416.100 213.090 142.540  1.00  0.00            
ATOM   1757 5BSP GLN   316     417.520 215.030 146.620  1.00  0.00            
ATOM   1758 4SSP GLN   316     420.090 217.650 144.950  1.00  0.00            
ATOM   1759 5BSP HIS   317     420.360 214.080 150.240  1.00  0.00            
ATOM   1760 4SSS HIS   317     422.620 216.100 149.170  1.00  0.00            
ATOM   1761 1SSS HIS   317     422.550 218.800 149.060  1.00  0.00            
ATOM   1762 1SSS HIS   317     424.470 217.440 147.720  1.00  0.00            
ATOM   1763 5BSP GLY   318     422.280 211.420 149.700  1.00  0.00            
ATOM   1764 5BCP THR   319     420.400 209.690 148.030  1.00  0.00            
ATOM   1765 1SCP THR   319     417.860 210.220 148.260  1.00  0.00            
ATOM   1766 BENd ILE   320     422.050 207.580 147.100  1.00  0.00            
ATOM   1767 1SEA ILE   320     424.980 208.410 146.530  1.00  0.00            
ATOM   1768 5BCP VAL   321     421.800 204.160 146.140  1.00  0.00            
ATOM   1769 2SCA VAL   321     419.990 204.280 144.210  1.00  0.00            
ATOM   1770 5BCP ILE   322     423.780 201.190 146.100  1.00  0.00            
ATOM   1771 1SCA ILE   322     426.380 200.300 144.660  1.00  0.00            
ATOM   1772 5BCP ARG   323     421.750 197.520 144.700  1.00  0.00            
ATOM   1773 0SCN ARG   323     419.800 198.320 142.570  1.00  0.00            
ATOM   1774 SCQd ARG   323     418.890 199.110 139.400  1.00  0.00            
ATOM   1775 BENd VAL   324     424.410 195.110 145.670  1.00  0.00            
ATOM   1776 2SEA VAL   324     425.790 196.470 147.480  1.00  0.00            
ATOM   1777 BENd GLN   325     425.050 191.480 146.190  1.00  0.00            
ATOM   1778 4SEP GLN   325     425.050 190.920 141.920  1.00  0.00            
ATOM   1779 BENd TYR   326     426.730 189.930 148.130  1.00  0.00            
ATOM   1780 4SES TYR   326     427.270 191.220 150.640  1.00  0.00            
ATOM   1781 4SES TYR   326     425.550 192.420 152.330  1.00  0.00            
ATOM   1782 1SES TYR   326     428.170 192.250 152.960  1.00  0.00            
ATOM   1783 BENd GLU   327     428.070 186.820 148.860  1.00  0.00            
ATOM   1784 SEQa GLU   327     431.010 186.800 146.490  1.00  0.00            
ATOM   1785 5BSP GLY   328     428.830 185.970 151.250  1.00  0.00            
ATOM   1786 5BCP ASP   329     427.380 183.270 153.500  1.00  0.00            
ATOM   1787 SCQa ASP   329     429.570 180.730 153.480  1.00  0.00            
ATOM   1788 5BCP GLY   330     424.880 181.830 152.430  1.00  0.00            
ATOM   1789 5BSP SER   331     420.730 181.690 154.380  1.00  0.00            
ATOM   1790 1SSP SER   331     420.300 180.000 153.230  1.00  0.00            
ATOM   1791 BSNa PRO   332     419.240 184.900 155.330  1.00  0.00            
ATOM   1792 2SSA PRO   332     416.670 184.950 155.390  1.00  0.00            
ATOM   1793 BENd CYS   333     421.900 186.810 156.820  1.00  0.00            
ATOM   1794 5SEC CYS   333     423.590 184.680 157.430  1.00  0.00            
ATOM   1795 5BCP LYS   334     422.180 189.890 157.390  1.00  0.00            
ATOM   1796 3SCC LYS   334     420.920 190.360 160.450  1.00  0.00            
ATOM   1797 SCQd LYS   334     420.270 191.180 162.180  1.00  0.00            
ATOM   1798 5BCP ILE   335     424.260 192.060 157.280  1.00  0.00            
ATOM   1799 1SCA ILE   335     424.390 194.520 159.160  1.00  0.00            
ATOM   1800 BCNa PRO   336     428.550 192.310 157.960  1.00  0.00            
ATOM   1801 2SCA PRO   336     429.760 191.660 160.250  1.00  0.00            
ATOM   1802 5BCP PHE   337     428.910 195.530 157.240  1.00  0.00            
ATOM   1803 4SCS PHE   337     428.170 196.360 154.320  1.00  0.00            
ATOM   1804 4SCS PHE   337     428.910 196.310 151.720  1.00  0.00            
ATOM   1805 4SCS PHE   337     426.360 196.900 152.390  1.00  0.00            
ATOM   1806 BENd GLU   338     428.860 197.930 158.870  1.00  0.00            
ATOM   1807 SEQa GLU   338     427.890 196.160 162.880  1.00  0.00            
ATOM   1808 BENd ILE   339     429.330 201.060 158.040  1.00  0.00            
ATOM   1809 1SEA ILE   339     427.260 201.490 155.780  1.00  0.00            
ATOM   1810 BENd MET   340     431.450 202.770 160.000  1.00  0.00            
ATOM   1811 5SEC MET   340     434.370 201.400 162.340  1.00  0.00            
ATOM   1812 5BCP ASP   341     432.590 206.100 160.860  1.00  0.00            
ATOM   1813 SCQa ASP   341     429.770 207.310 161.350  1.00  0.00            
ATOM   1814 5BSP LEU   342     435.570 206.500 161.130  1.00  0.00            
ATOM   1815 1SSA LEU   342     436.320 207.030 157.750  1.00  0.00            
ATOM   1816 5BSP GLU   343     436.890 207.120 164.020  1.00  0.00            
ATOM   1817 SSQa GLU   343     438.550 211.050 162.970  1.00  0.00            
ATOM   1818 5BSP LYS   344     436.320 207.510 166.340  1.00  0.00            
ATOM   1819 3SSC LYS   344     435.940 210.060 168.130  1.00  0.00            
ATOM   1820 SSQd LYS   344     436.630 212.790 167.300  1.00  0.00            
ATOM   1821 5BCP ARG   345     431.300 206.410 166.160  1.00  0.00            
ATOM   1822 0SCN ARG   345     430.770 209.110 168.050  1.00  0.00            
ATOM   1823 SCQd ARG   345     431.750 212.570 168.800  1.00  0.00            
ATOM   1824 5BCP HIS   346     430.360 204.390 166.050  1.00  0.00            
ATOM   1825 4SCS HIS   346     427.610 203.780 167.190  1.00  0.00            
ATOM   1826 1SCS HIS   346     425.970 202.180 168.600  1.00  0.00            
ATOM   1827 1SCS HIS   346     424.950 204.190 167.120  1.00  0.00            
ATOM   1828 5BCP VAL   347     429.560 202.470 163.380  1.00  0.00            
ATOM   1829 2SCA VAL   347     429.660 200.010 164.370  1.00  0.00            
ATOM   1830 5BCP LEU   348     426.060 203.070 161.670  1.00  0.00            
ATOM   1831 1SCA LEU   348     424.680 200.800 163.380  1.00  0.00            
ATOM   1832 5BCP GLY   349     425.870 204.430 159.220  1.00  0.00            
ATOM   1833 5BCP ARG   350     421.900 206.530 157.410  1.00  0.00            
ATOM   1834 0SCN ARG   350     422.070 209.700 156.900  1.00  0.00            
ATOM   1835 SCQd ARG   350     422.070 211.910 154.710  1.00  0.00            
ATOM   1836 BENd LEU   351     420.330 205.080 156.890  1.00  0.00            
ATOM   1837 1SEA LEU   351     422.030 202.100 155.520  1.00  0.00            
ATOM   1838 5BCP ILE   352     417.360 204.280 154.620  1.00  0.00            
ATOM   1839 1SCA ILE   352     415.320 206.480 155.430  1.00  0.00            
ATOM   1840 5BSP THR   353     417.350 200.510 154.940  1.00  0.00            
ATOM   1841 1SSP THR   353     418.590 198.760 153.470  1.00  0.00            
ATOM   1842 5BSP VAL   354     417.010 199.400 158.080  1.00  0.00            
ATOM   1843 2SSA VAL   354     418.870 200.580 159.550  1.00  0.00            
ATOM   1844 5BSP ASN   355     418.220 195.950 157.460  1.00  0.00            
ATOM   1845 5SSP ASN   355     417.880 193.390 158.320  1.00  0.00            
ATOM   1846 BCNa PRO   356     420.410 194.540 153.880  1.00  0.00            
ATOM   1847 2SCA PRO   356     422.440 196.260 154.980  1.00  0.00            
ATOM   1848 5BCP ILE   357     420.580 190.800 153.800  1.00  0.00            
ATOM   1849 1SCA ILE   357     417.960 189.690 155.030  1.00  0.00            
ATOM   1850 BENd VAL   358     421.790 188.690 151.830  1.00  0.00            
ATOM   1851 2SEA VAL   358     424.040 187.360 151.340  1.00  0.00            
ATOM   1852 5BCP THR   359     419.930 184.530 151.090  1.00  0.00            
ATOM   1853 1SCP THR   359     417.770 185.870 150.570  1.00  0.00            
ATOM   1854 5BSP GLU   360     421.370 182.730 148.650  1.00  0.00            
ATOM   1855 SSQa GLU   360     418.580 180.230 148.650  1.00  0.00            
ATOM   1856 5BSP LYS   361     423.330 183.450 147.070  1.00  0.00            
ATOM   1857 3SSC LYS   361     426.000 181.960 147.560  1.00  0.00            
ATOM   1858 SSQd LYS   361     428.350 181.690 148.730  1.00  0.00            
ATOM   1859 5BSP ASP   362     423.380 185.900 146.570  1.00  0.00            
ATOM   1860 SSQa ASP   362     425.640 186.930 144.450  1.00  0.00            
ATOM   1861 5BCP SER   363     421.300 188.160 146.640  1.00  0.00            
ATOM   1862 1SCP SER   363     418.880 187.930 146.640  1.00  0.00            
ATOM   1863 BCNa PRO   364     420.740 191.810 144.530  1.00  0.00            
ATOM   1864 2SCA PRO   364     418.170 192.270 143.180  1.00  0.00            
ATOM   1865 5BCP VAL   365     419.650 194.190 147.610  1.00  0.00            
ATOM   1866 2SCA VAL   365     421.680 193.260 149.040  1.00  0.00            
ATOM   1867 5BCP ASN   366     420.240 198.030 147.560  1.00  0.00            
ATOM   1868 5SCP ASN   366     417.730 199.810 146.350  1.00  0.00            
ATOM   1869 5BCP ILE   367     421.180 199.620 149.800  1.00  0.00            
ATOM   1870 1SCA ILE   367     423.830 200.470 151.160  1.00  0.00            
ATOM   1871 5BCP GLU   368     419.930 203.040 150.440  1.00  0.00            
ATOM   1872 SCQa GLU   368     417.600 205.530 149.000  1.00  0.00            
ATOM   1873 0BEN ALA   369     421.830 205.600 151.450  1.00  0.00            
ATOM   1874 5BCP GLU   370     422.020 207.750 151.860  1.00  0.00            
ATOM   1875 SCQa GLU   370     418.490 209.080 153.240  1.00  0.00            
ATOM   1876 BCNa PRO   371     425.780 208.650 153.800  1.00  0.00            
ATOM   1877 2SCA PRO   371     425.820 205.790 154.120  1.00  0.00            
ATOM   1878 BCNa PRO   372     427.140 210.530 155.210  1.00  0.00            
ATOM   1879 2SCA PRO   372     429.310 210.540 157.600  1.00  0.00            
ATOM   1880 5BSP PHE   373     429.850 213.550 153.300  1.00  0.00            
ATOM   1881 4SSS PHE   373     429.690 215.910 155.490  1.00  0.00            
ATOM   1882 4SSS PHE   373     430.220 218.460 156.190  1.00  0.00            
ATOM   1883 4SSS PHE   373     430.600 216.470 157.970  1.00  0.00            
ATOM   1884 5BSP GLY   374     431.190 212.580 151.960  1.00  0.00            
ATOM   1885 5BCP ASP   375     433.600 209.890 154.000  1.00  0.00            
ATOM   1886 SCQa ASP   375     436.550 210.890 152.750  1.00  0.00            
ATOM   1887 5BCP SER   376     432.380 207.070 155.750  1.00  0.00            
ATOM   1888 1SCP SER   376     430.230 206.150 156.410  1.00  0.00            
ATOM   1889 BENd TYR   377     433.750 203.370 155.710  1.00  0.00            
ATOM   1890 4SES TYR   377     436.320 202.200 156.940  1.00  0.00            
ATOM   1891 4SES TYR   377     437.760 200.610 158.590  1.00  0.00            
ATOM   1892 1SES TYR   377     438.840 202.890 157.630  1.00  0.00            
ATOM   1893 BENd ILE   378     432.190 200.960 154.120  1.00  0.00            
ATOM   1894 1SEA ILE   378     430.140 201.990 152.040  1.00  0.00            
ATOM   1895 BENd ILE   379     433.390 197.920 154.950  1.00  0.00            
ATOM   1896 1SEA ILE   379     434.120 197.900 157.960  1.00  0.00            
ATOM   1897 5BCP ILE   380     432.900 194.360 155.410  1.00  0.00            
ATOM   1898 1SCA ILE   380     432.930 194.030 152.330  1.00  0.00            
ATOM   1899 5BCP GLY   381     433.660 192.560 156.810  1.00  0.00            
ATOM   1900 5BCP VAL   382     434.360 190.040 158.190  1.00  0.00            
ATOM   1901 2SCA VAL   382     434.610 190.530 160.780  1.00  0.00            
ATOM   1902 BTNd GLU   383     436.480 187.030 156.370  1.00  0.00            
ATOM   1903 STQa GLU   383     437.340 184.230 159.310  1.00  0.00            
ATOM   1904 0BTN PRO   384     437.680 187.640 154.190  1.00  0.00            
ATOM   1905 2STA PRO   384     437.830 184.920 152.400  1.00  0.00            
ATOM   1906 5BCP GLY   385     436.350 190.420 153.930  1.00  0.00            
ATOM   1907 5BCP GLN   386     437.350 192.010 152.730  1.00  0.00            
ATOM   1908 4SCP GLN   386     439.980 190.220 150.670  1.00  0.00            
ATOM   1909 5BCP LEU   387     437.800 194.430 151.730  1.00  0.00            
ATOM   1910 1SCA LEU   387     436.740 194.630 148.550  1.00  0.00            
ATOM   1911 BENd LYS   388     437.060 198.150 153.790  1.00  0.00            
ATOM   1912 3SEC LYS   388     439.900 198.580 154.410  1.00  0.00            
ATOM   1913 SEQd LYS   388     442.070 199.370 155.530  1.00  0.00            
ATOM   1914 BENd LEU   389     436.940 201.030 151.680  1.00  0.00            
ATOM   1915 1SEA LEU   389     437.220 199.140 148.910  1.00  0.00            
ATOM   1916 BENd ASN   390     435.680 204.210 152.260  1.00  0.00            
ATOM   1917 5SEP ASN   390     438.060 205.730 153.600  1.00  0.00            
ATOM   1918 5BCP TRP   391     433.020 206.150 150.090  1.00  0.00            
ATOM   1919 4SCS TRP   391     434.190 204.230 147.790  1.00  0.00            
ATOM   1920 1SCS TRP   391     433.930 203.520 145.200  1.00  0.00            
ATOM   1921 4SCS TRP   391     432.480 202.250 147.100  1.00  0.00            
ATOM   1922 4SCS TRP   391     432.170 201.590 144.510  1.00  0.00            
ATOM   1923 5BCP PHE   392     430.360 207.710 150.760  1.00  0.00            
ATOM   1924 4SCS PHE   392     428.160 205.820 149.510  1.00  0.00            
ATOM   1925 4SCS PHE   392     428.240 203.880 147.630  1.00  0.00            
ATOM   1926 4SCS PHE   392     425.940 204.370 148.970  1.00  0.00            
ATOM   1927 5BCP LYS   393     428.720 210.880 148.620  1.00  0.00            
ATOM   1928 3SCC LYS   393     429.640 209.180 146.430  1.00  0.00            
ATOM   1929 SCQd LYS   393     431.180 207.680 145.170  1.00  0.00            
ATOM   1930 5BCP LYS   394     427.380 213.010 148.100  1.00  0.00            
ATOM   1931 3SCC LYS   394     427.870 213.800 144.960  1.00  0.00            
ATOM   1932 SCQd LYS   394     428.410 215.100 142.710  1.00  0.00            
ATOM   1933 5BCP GLY   395     426.200 213.630 151.060  1.00  0.00            
ATOM   1934 5BCP SER   396     425.770 216.040 152.660  1.00  0.00            
ATOM   1935 1SCP SER   396     426.750 218.310 152.460  1.00  0.00            
ATOM   1936 BHNd SER   397     424.760 215.640 156.100  1.00  0.00            
ATOM   1937 1SHP SER   397     425.540 214.460 158.050  1.00  0.00            
ATOM   1938 BHNd ILE   398     424.010 218.880 156.660  1.00  0.00            
ATOM   1939 1SHA ILE   398     425.750 221.400 157.140  1.00  0.00            
ATOM   1940 BHNd GLY   399     422.420 219.250 154.070  1.00  0.00            
ATOM   1941 BHNd GLN   400     419.800 216.940 154.680  1.00  0.00            
ATOM   1942 4SHP GLN   400     417.600 213.950 154.630  1.00  0.00            
ATOM   1943 0BHN MET   401     418.690 218.160 157.520  1.00  0.00            
ATOM   1944 5SHC MET   401     416.910 218.200 160.970  1.00  0.00            
ATOM   1945 0BHN ILE   402     417.810 221.030 156.300  1.00  0.00            
ATOM   1946 1SHA ILE   402     419.920 223.260 155.930  1.00  0.00            
ATOM   1947 0BHN GLU   403     415.330 219.950 153.940  1.00  0.00            
ATOM   1948 SHQa GLU   403     416.710 217.930 150.970  1.00  0.00            
ATOM   1949 0BHN THR   404     413.230 218.260 156.160  1.00  0.00            
ATOM   1950 1SHP THR   404     411.630 216.410 155.290  1.00  0.00            
ATOM   1951 0BHN THR   405     412.750 220.770 158.090  1.00  0.00            
ATOM   1952 1SHP THR   405     411.210 220.200 160.100  1.00  0.00            
ATOM   1953 0BHN MET   406     411.330 222.890 155.290  1.00  0.00            
ATOM   1954 5SHC MET   406     410.920 226.110 158.120  1.00  0.00            
ATOM   1955 0BHN ARG   407     409.250 220.690 154.010  1.00  0.00            
ATOM   1956 0SHN ARG   407     410.120 219.250 151.290  1.00  0.00            
ATOM   1957 SHQd ARG   407     411.820 217.140 150.220  1.00  0.00            
ATOM   1958 0BHN GLY   408     407.700 220.000 156.310  1.00  0.00            
ATOM   1959 0BHN ALA   409     407.020 223.160 157.190  1.00  0.00            
ATOM   1960 BHNa LYS   410     405.470 223.700 153.900  1.00  0.00            
ATOM   1961 3SHC LYS   410     408.350 225.480 152.720  1.00  0.00            
ATOM   1962 SHQd LYS   410     410.220 227.210 152.700  1.00  0.00            
ATOM   1963 BHNa ARG   411     403.640 221.340 154.270  1.00  0.00            
ATOM   1964 0SHN ARG   411     400.730 221.790 153.110  1.00  0.00            
ATOM   1965 SHQd ARG   411     399.650 222.650 150.060  1.00  0.00            
ATOM   1966 BHNa MET   412     402.330 222.760 157.990  1.00  0.00            
ATOM   1967 5SHC MET   412     403.910 220.390 159.520  1.00  0.00            
ATOM   1968 0BTN ALA   413     401.170 224.390 157.200  1.00  0.00            
ATOM   1969 BTNd ILE   414     399.710 226.530 154.720  1.00  0.00            
ATOM   1970 1STA ILE   414     398.420 229.310 154.220  1.00  0.00            
ATOM   1971 BTNd LEU   415     397.160 224.050 155.180  1.00  0.00            
ATOM   1972 1STA LEU   415     395.480 225.210 152.740  1.00  0.00            
ATOM   1973 5BSP GLY   416     395.880 222.650 157.720  1.00  0.00            
ATOM   1974 BHNd ASP   417     394.250 221.400 158.700  1.00  0.00            
ATOM   1975 SHQa ASP   417     391.280 220.680 157.610  1.00  0.00            
ATOM   1976 BHNd THR   418     395.760 218.450 157.570  1.00  0.00            
ATOM   1977 1SHP THR   418     394.090 216.460 157.550  1.00  0.00            
ATOM   1978 0BHN ALA   419     398.870 219.450 157.570  1.00  0.00            
ATOM   1979 BHNd TRP   420     398.800 219.620 161.320  1.00  0.00            
ATOM   1980 4SHS TRP   420     398.740 222.220 161.840  1.00  0.00            
ATOM   1981 1SHS TRP   420     398.820 224.910 161.690  1.00  0.00            
ATOM   1982 4SHS TRP   420     401.050 223.530 162.340  1.00  0.00            
ATOM   1983 4SHS TRP   420     401.160 226.210 162.050  1.00  0.00            
ATOM   1984 BHNa ASP   421     398.490 216.350 162.000  1.00  0.00            
ATOM   1985 SHQa ASP   421     397.590 215.320 164.260  1.00  0.00            
ATOM   1986 BHNa PHE   422     401.410 215.550 160.670  1.00  0.00            
ATOM   1987 4SHS PHE   422     402.460 215.190 158.050  1.00  0.00            
ATOM   1988 4SHS PHE   422     403.100 216.680 155.890  1.00  0.00            
ATOM   1989 4SHS PHE   422     403.720 214.050 155.960  1.00  0.00            
ATOM   1990 5BSP GLY   423     402.700 215.150 162.780  1.00  0.00            
ATOM   1991 5BCP SER   424     401.990 211.880 165.220  1.00  0.00            
ATOM   1992 1SCP SER   424     404.670 211.260 164.900  1.00  0.00            
ATOM   1993 5BSP LEU   425     399.620 211.820 168.010  1.00  0.00            
ATOM   1994 1SSA LEU   425     398.660 208.790 168.170  1.00  0.00            
ATOM   1995 5BCP GLY   426     399.300 214.290 169.290  1.00  0.00            
ATOM   1996 5BSP GLY   427     399.000 215.740 172.420  1.00  0.00            
ATOM   1997 5BSP VAL   428     399.280 219.300 172.880  1.00  0.00            
ATOM   1998 2SSA VAL   428     398.270 221.100 174.540  1.00  0.00            
ATOM   1999 BHNd PHE   429     401.420 220.430 170.760  1.00  0.00            
ATOM   2000 4SHS PHE   429     401.600 223.470 170.820  1.00  0.00            
ATOM   2001 4SHS PHE   429     402.920 225.750 171.430  1.00  0.00            
ATOM   2002 4SHS PHE   429     400.640 225.120 172.730  1.00  0.00            
ATOM   2003 BHNd THR   430     400.260 218.960 167.940  1.00  0.00            
ATOM   2004 1SHP THR   430     401.520 219.810 165.830  1.00  0.00            
ATOM   2005 BHNd SER   431     397.230 218.770 169.010  1.00  0.00            
ATOM   2006 1SHP SER   431     395.170 217.410 168.520  1.00  0.00            
ATOM   2007 BHNd ILE   432     396.970 222.390 169.230  1.00  0.00            
ATOM   2008 1SHA ILE   432     395.670 224.370 171.240  1.00  0.00            
ATOM   2009 0BHN GLY   433     397.580 223.010 166.600  1.00  0.00            
ATOM   2010 0BHN LYS   434     395.470 221.670 165.540  1.00  0.00            
ATOM   2011 3SHC LYS   434     394.430 219.020 164.040  1.00  0.00            
ATOM   2012 SHQd LYS   434     392.680 218.400 162.470  1.00  0.00            
ATOM   2013 5BHC ALA   435     393.390 223.340 166.910  1.00  0.00            
ATOM   2014 0BHN LEU   436     394.240 226.280 165.180  1.00  0.00            
ATOM   2015 1SHA LEU   436     393.390 228.360 167.590  1.00  0.00            
ATOM   2016 0BHN HIS   437     393.560 224.590 161.850  1.00  0.00            
ATOM   2017 4SHS HIS   437     395.160 226.860 160.320  1.00  0.00            
ATOM   2018 1SHS HIS   437     394.810 227.500 157.720  1.00  0.00            
ATOM   2019 1SHS HIS   437     397.020 228.330 159.020  1.00  0.00            
ATOM   2020 0BHN GLN   438     390.560 223.610 162.740  1.00  0.00            
ATOM   2021 4SHP GLN   438     387.890 221.350 162.050  1.00  0.00            
ATOM   2022 BHNa VAL   439     389.310 226.900 163.170  1.00  0.00            
ATOM   2023 2SHA VAL   439     389.060 228.850 164.940  1.00  0.00            
ATOM   2024 BHNa PHE   440     390.610 227.850 160.040  1.00  0.00            
ATOM   2025 4SHS PHE   440     392.120 230.350 161.030  1.00  0.00            
ATOM   2026 4SHS PHE   440     393.930 230.680 163.000  1.00  0.00            
ATOM   2027 4SHS PHE   440     392.150 232.630 162.460  1.00  0.00            
ATOM   2028 BHNa GLY   441     389.570 225.750 158.620  1.00  0.00            
ATOM   2029 0BHN ALA   442     386.650 225.960 159.060  1.00  0.00            
ATOM   2030 BTNd ILE   443     386.420 229.060 157.210  1.00  0.00            
ATOM   2031 1STA ILE   443     387.570 231.840 157.940  1.00  0.00            
ATOM   2032 BHNd TYR   444     390.940 229.510 154.690  1.00  0.00            
ATOM   2033 4SHS TYR   444     392.590 232.010 155.890  1.00  0.00            
ATOM   2034 4SHS TYR   444     394.590 231.760 157.680  1.00  0.00            
ATOM   2035 1SHS TYR   444     394.930 233.300 155.490  1.00  0.00            
ATOM   2036 BHNd GLY   445     391.440 226.530 154.460  1.00  0.00            
ATOM   2037 0BHN ALA   446     387.550 225.740 154.140  1.00  0.00            
ATOM   2038 0BTN ALA   447     386.990 229.170 153.430  1.00  0.00            
ATOM   2039 5BSP PHE   448     387.250 228.840 150.040  1.00  0.00            
ATOM   2040 4SSS PHE   448     387.130 231.160 148.240  1.00  0.00            
ATOM   2041 4SSS PHE   448     385.750 232.250 146.180  1.00  0.00            
ATOM   2042 4SSS PHE   448     387.310 233.810 147.740  1.00  0.00            
ATOM   2043 BTNd SER   449     390.260 226.940 149.590  1.00  0.00            
ATOM   2044 1STP SER   449     390.000 224.530 150.000  1.00  0.00            
ATOM   2045 BTNd GLY   450     393.030 228.450 149.750  1.00  0.00            
ATOM   2046 5BCP VAL   451     392.000 231.190 148.930  1.00  0.00            
ATOM   2047 2SCA VAL   451     391.320 232.940 150.810  1.00  0.00            
ATOM   2048 5BCP SER   452     393.110 233.060 146.450  1.00  0.00            
ATOM   2049 1SCP SER   452     391.180 233.580 144.870  1.00  0.00            
ATOM   2050 BHNd TRP   453     395.920 234.840 145.620  1.00  0.00            
ATOM   2051 4SHS TRP   453     395.980 233.940 142.600  1.00  0.00            
ATOM   2052 1SHS TRP   453     395.020 235.010 140.310  1.00  0.00            
ATOM   2053 4SHS TRP   453     397.370 235.870 141.320  1.00  0.00            
ATOM   2054 4SHS TRP   453     396.340 237.050 139.130  1.00  0.00            
ATOM   2055 BHNd ILE   454     394.310 237.900 145.120  1.00  0.00            
ATOM   2056 1SHA ILE   454     392.200 237.820 142.850  1.00  0.00            
ATOM   2057 BHNd MET   455     392.380 237.660 147.860  1.00  0.00            
ATOM   2058 5SHC MET   455     388.790 238.420 146.190  1.00  0.00            
ATOM   2059 BHNd LYS   456     394.790 237.350 150.100  1.00  0.00            
ATOM   2060 3SHC LYS   456     396.280 234.640 150.620  1.00  0.00            
ATOM   2061 SHQd LYS   456     396.630 232.330 150.760  1.00  0.00            
ATOM   2062 0BHN ILE   457     396.260 240.240 149.170  1.00  0.00            
ATOM   2063 1SHA ILE   457     397.740 241.970 147.060  1.00  0.00            
ATOM   2064 0BHN LEU   458     393.280 242.490 149.340  1.00  0.00            
ATOM   2065 1SHA LEU   458     392.790 242.270 146.170  1.00  0.00            
ATOM   2066 0BHN ILE   459     392.750 242.080 152.400  1.00  0.00            
ATOM   2067 1SHA ILE   459     389.780 242.500 153.180  1.00  0.00            
ATOM   2068 0BHN GLY   460     395.870 242.870 153.500  1.00  0.00            
ATOM   2069 0BHN VAL   461     396.290 245.580 151.880  1.00  0.00            
ATOM   2070 2SHA VAL   461     398.100 246.260 150.080  1.00  0.00            
ATOM   2071 0BHN ILE   462     393.050 247.140 153.260  1.00  0.00            
ATOM   2072 1SHA ILE   462     390.610 247.010 151.350  1.00  0.00            
ATOM   2073 0BHN ILE   463     393.800 246.560 156.440  1.00  0.00            
ATOM   2074 1SHA ILE   463     391.380 245.730 158.190  1.00  0.00            
ATOM   2075 0BHN THR   464     396.920 247.630 156.440  1.00  0.00            
ATOM   2076 1SHP THR   464     399.140 246.500 155.700  1.00  0.00            
ATOM   2077 BHNa TRP   465     396.270 250.770 155.360  1.00  0.00            
ATOM   2078 4SHS TRP   465     395.620 251.620 152.400  1.00  0.00            
ATOM   2079 1SHS TRP   465     395.210 250.350 150.050  1.00  0.00            
ATOM   2080 4SHS TRP   465     393.130 251.470 151.370  1.00  0.00            
ATOM   2081 4SHS TRP   465     392.780 250.490 148.880  1.00  0.00            
ATOM   2082 BHNa ILE   466     394.640 251.610 157.440  1.00  0.00            
ATOM   2083 1SHA ILE   466     391.930 251.830 158.940  1.00  0.00            
ATOM   2084 BHNa GLY   467     396.890 250.970 159.730  1.00  0.00            
ATOM   2085 BHNa MET   468     399.670 253.070 157.900  1.00  0.00            
ATOM   2086 5SHC MET   468     401.250 251.440 154.900  1.00  0.00            
ATOM   2087 5BSP ASN   469     399.680 255.110 159.590  1.00  0.00            
ATOM   2088 5SSP ASN   469     401.630 256.420 161.380  1.00  0.00            
ATOM   2089 5BSP SER   470     396.510 256.850 161.260  1.00  0.00            
ATOM   2090 1SSP SER   470     394.440 255.910 160.250  1.00  0.00            
ATOM   2091 5BSP ARG   471     396.340 257.060 164.980  1.00  0.00            
ATOM   2092 0SSN ARG   471     393.470 257.320 165.600  1.00  0.00            
ATOM   2093 SSQd ARG   471     390.600 256.810 166.740  1.00  0.00            
ATOM   2094 5BSP SER   472     398.940 255.980 167.140  1.00  0.00            
ATOM   2095 1SSP SER   472     400.970 255.660 166.190  1.00  0.00            
ATOM   2096 5BSP THR   473     398.550 252.370 169.540  1.00  0.00            
ATOM   2097 1SSP THR   473     400.590 251.330 170.770  1.00  0.00            
ATOM   2098 BTNd SER   474     395.410 251.590 168.080  1.00  0.00            
ATOM   2099 1STP SER   474     393.280 251.910 168.720  1.00  0.00            
ATOM   2100 BHNd LEU   475     395.930 251.680 164.110  1.00  0.00            
ATOM   2101 1SHA LEU   475     393.090 252.660 163.740  1.00  0.00            
ATOM   2102 BHNd SER   476     399.310 250.820 164.420  1.00  0.00            
ATOM   2103 1SHP SER   476     401.150 251.620 163.240  1.00  0.00            
ATOM   2104 BHNd VAL   477     398.300 248.070 165.850  1.00  0.00            
ATOM   2105 2SHA VAL   477     398.490 247.460 168.420  1.00  0.00            
ATOM   2106 BHNd SER   478     396.630 247.310 163.420  1.00  0.00            
ATOM   2107 1SHP SER   478     394.860 246.620 161.520  1.00  0.00            
ATOM   2108 BHNa LEU   479     399.370 246.900 160.950  1.00  0.00            
ATOM   2109 1SHA LEU   479     401.650 248.370 159.250  1.00  0.00            
ATOM   2110 BHNa VAL   480     400.670 244.540 162.660  1.00  0.00            
ATOM   2111 2SHA VAL   480     402.870 245.140 164.020  1.00  0.00            
ATOM   2112 BHNa LEU   481     398.140 242.890 162.300  1.00  0.00            
ATOM   2113 1SHA LEU   481     396.830 240.380 163.290  1.00  0.00            
ATOM   2114 BHNa VAL   482     398.260 242.780 158.970  1.00  0.00            
ATOM   2115 2SHA VAL   482     395.760 242.420 158.170  1.00  0.00            
ATOM   2116 BTNd GLY   483     401.690 243.330 158.730  1.00  0.00            
ATOM   2117 BTNd VAL   484     403.310 239.810 157.270  1.00  0.00            
ATOM   2118 2STA VAL   484     405.840 239.890 158.070  1.00  0.00            
ATOM   2119 BHNd VAL   485     400.330 238.160 157.840  1.00  0.00            
ATOM   2120 2SHA VAL   485     400.340 237.850 160.480  1.00  0.00            
ATOM   2121 BHNd THR   486     399.040 239.030 154.760  1.00  0.00            
ATOM   2122 1SHP THR   486     396.540 238.300 154.750  1.00  0.00            
ATOM   2123 BHNd LEU   487     400.980 240.930 153.820  1.00  0.00            
ATOM   2124 1SHA LEU   487     401.110 242.310 151.040  1.00  0.00            
ATOM   2125 BHNd TYR   488     403.360 238.520 153.780  1.00  0.00            
ATOM   2126 4SHS TYR   488     405.780 240.990 153.000  1.00  0.00            
ATOM   2127 4SHS TYR   488     407.860 242.160 154.250  1.00  0.00            
ATOM   2128 1SHS TYR   488     407.660 242.290 151.560  1.00  0.00            
ATOM   2129 BHNa LEU   489     401.170 235.980 151.900  1.00  0.00            
ATOM   2130 1SHA LEU   489     399.640 234.460 154.380  1.00  0.00            
ATOM   2131 BHNa GLY   490     400.560 237.910 149.420  1.00  0.00            
ATOM   2132 BHNa VAL   491     404.200 238.530 148.850  1.00  0.00            
ATOM   2133 2SHA VAL   491     404.420 240.810 147.500  1.00  0.00            
ATOM   2134 BHNa MET   492     404.930 235.290 148.420  1.00  0.00            
ATOM   2135 5SHC MET   492     408.770 235.660 150.220  1.00  0.00            
ATOM   2136 5BCP VAL   493     404.070 235.190 145.960  1.00  0.00            
ATOM   2137 2SCA VAL   493     405.100 236.290 143.780  1.00  0.00            
ATOM   2138 5BCP GLN   494     402.860 232.810 142.750  1.00  0.00            
ATOM   2139 4SCP GLN   494     405.380 230.320 144.310  1.00  0.00            
ATOM   2140 BCQa ALA   495     399.860 231.160 142.680  1.00  0.00            
ATOM   2141 BCQd MET     1     358.300 259.540 103.450  1.00  0.00            
ATOM   2142 5SCC MET     1     357.180 260.310 101.110  1.00  0.00            
ATOM   2143 5BCP ARG     2     358.590 256.960 104.580  1.00  0.00            
ATOM   2144 0SCN ARG     2     360.680 254.820 103.950  1.00  0.00            
ATOM   2145 SCQd ARG     2     361.570 252.860 101.690  1.00  0.00            
ATOM   2146 5BCP CYS     3     360.430 257.520 108.100  1.00  0.00            
ATOM   2147 5SCC CYS     3     361.870 255.180 109.440  1.00  0.00            
ATOM   2148 5BSP ILE     4     358.770 259.650 109.600  1.00  0.00            
ATOM   2149 1SSA ILE     4     356.100 259.370 108.040  1.00  0.00            
ATOM   2150 5BSP GLY     5     358.790 259.130 113.390  1.00  0.00            
ATOM   2151 5BCP ILE     6     360.400 258.240 114.170  1.00  0.00            
ATOM   2152 1SCA ILE     6     361.060 255.400 115.240  1.00  0.00            
ATOM   2153 5BSP SER     7     362.790 259.320 116.910  1.00  0.00            
ATOM   2154 1SSP SER     7     361.040 260.390 118.510  1.00  0.00            
ATOM   2155 5BSP ASN     8     365.350 260.300 115.850  1.00  0.00            
ATOM   2156 5SSP ASN     8     367.910 261.030 117.670  1.00  0.00            
ATOM   2157 5BCP ARG     9     364.840 263.280 114.010  1.00  0.00            
ATOM   2158 0SCN ARG     9     361.580 263.300 113.650  1.00  0.00            
ATOM   2159 SCQd ARG     9     358.910 263.970 111.720  1.00  0.00            
ATOM   2160 5BCP ASP    10     366.570 265.410 114.110  1.00  0.00            
ATOM   2161 SCQa ASP    10     369.160 265.340 115.060  1.00  0.00            
ATOM   2162 BENd PHE    11     366.390 268.710 112.080  1.00  0.00            
ATOM   2163 4SES PHE    11     363.590 269.700 111.750  1.00  0.00            
ATOM   2164 4SES PHE    11     360.900 269.420 111.760  1.00  0.00            
ATOM   2165 4SES PHE    11     362.160 270.290 109.540  1.00  0.00            
ATOM   2166 BENd VAL    12     369.790 269.050 110.540  1.00  0.00            
ATOM   2167 2SEA VAL    12     371.210 268.970 112.770  1.00  0.00            
ATOM   2168 BENd GLU    13     370.410 271.230 108.000  1.00  0.00            
ATOM   2169 SEQa GLU    13     372.270 273.780 110.730  1.00  0.00            
ATOM   2170 5BCP GLY    14     370.980 272.080 105.550  1.00  0.00            
ATOM   2171 5BCP VAL    15     371.590 274.060 103.310  1.00  0.00            
ATOM   2172 2SCA VAL    15     370.660 275.160 101.080  1.00  0.00            
ATOM   2173 BTNd SER    16     374.950 276.090 103.550  1.00  0.00            
ATOM   2174 1STP SER    16     375.460 277.520 105.510  1.00  0.00            
ATOM   2175 BTNd GLY    17     376.800 277.200 100.710  1.00  0.00            
ATOM   2176 BTNd GLY    18     374.790 275.200  98.290  1.00  0.00            
ATOM   2177 BTNd SER    19     373.450 272.100  98.430  1.00  0.00            
ATOM   2178 1STP SER    19     370.870 271.970  97.380  1.00  0.00            
ATOM   2179 BENd TRP    20     375.020 271.750 101.540  1.00  0.00            
ATOM   2180 4SES TRP    20     377.640 272.480 100.330  1.00  0.00            
ATOM   2181 1SES TRP    20     379.810 273.030  98.830  1.00  0.00            
ATOM   2182 4SES TRP    20     379.900 271.050 100.660  1.00  0.00            
ATOM   2183 4SES TRP    20     382.040 271.520  99.070  1.00  0.00            
ATOM   2184 BENd VAL    21     375.720 269.210 103.330  1.00  0.00            
ATOM   2185 2SEA VAL    21     373.450 268.140 104.170  1.00  0.00            
ATOM   2186 BENd ASP    22     377.940 267.770 106.190  1.00  0.00            
ATOM   2187 SEQa ASP    22     381.070 268.490 105.520  1.00  0.00            
ATOM   2188 BENd ILE    23     376.410 265.510 108.160  1.00  0.00            
ATOM   2189 1SEA ILE    23     373.670 266.700 108.970  1.00  0.00            
ATOM   2190 BENd VAL    24     375.710 262.420 109.560  1.00  0.00            
ATOM   2191 2SEA VAL    24     374.980 263.040 112.030  1.00  0.00            
ATOM   2192 5BCP LEU    25     373.160 259.370 109.300  1.00  0.00            
ATOM   2193 1SCA LEU    25     373.950 258.920 106.300  1.00  0.00            
ATOM   2194 5BCP GLU    26     373.760 257.210 110.700  1.00  0.00            
ATOM   2195 SCQa GLU    26     375.600 259.000 113.910  1.00  0.00            
ATOM   2196 5BSP HIS    27     372.200 255.010 112.180  1.00  0.00            
ATOM   2197 4SSS HIS    27     374.530 254.470 114.590  1.00  0.00            
ATOM   2198 1SSS HIS    27     375.760 252.540 116.030  1.00  0.00            
ATOM   2199 1SSS HIS    27     375.910 255.120 116.820  1.00  0.00            
ATOM   2200 5BSP GLY    28     369.990 256.050 113.330  1.00  0.00            
ATOM   2201 5BCP SER    29     367.080 257.790 113.070  1.00  0.00            
ATOM   2202 1SCP SER    29     365.230 256.140 113.370  1.00  0.00            
ATOM   2203 BENd CYS    30     366.520 259.770 110.300  1.00  0.00            
ATOM   2204 5SEC CYS    30     363.560 260.120 110.350  1.00  0.00            
ATOM   2205 BENd VAL    31     367.530 262.830 109.760  1.00  0.00            
ATOM   2206 2SEA VAL    31     369.930 263.860 109.320  1.00  0.00            
ATOM   2207 BENd THR    32     365.230 265.610 108.840  1.00  0.00            
ATOM   2208 1SEP THR    32     362.640 265.430 108.650  1.00  0.00            
ATOM   2209 BENd THR    33     366.960 268.190 106.830  1.00  0.00            
ATOM   2210 1SEP THR    33     368.950 266.750 105.960  1.00  0.00            
ATOM   2211 BENd MET    34     365.940 271.020 106.210  1.00  0.00            
ATOM   2212 5SEC MET    34     366.190 273.210 109.530  1.00  0.00            
ATOM   2213 4BCP ALA    35     365.740 273.530 104.700  1.00  0.00            
ATOM   2214 5BSP LYS    36     366.510 275.750 103.410  1.00  0.00            
ATOM   2215 3SSC LYS    36     367.690 277.290 106.700  1.00  0.00            
ATOM   2216 SSQd LYS    36     369.970 277.400 108.090  1.00  0.00            
ATOM   2217 5BSP ASN    37     365.870 275.470 100.030  1.00  0.00            
ATOM   2218 5SSP ASN    37     364.140 277.660  98.820  1.00  0.00            
ATOM   2219 5BSP LYS    38     365.500 272.140  99.030  1.00  0.00            
ATOM   2220 3SSC LYS    38     367.630 270.660 100.970  1.00  0.00            
ATOM   2221 SSQd LYS    38     369.940 269.110 101.640  1.00  0.00            
ATOM   2222 BCNa PRO    39     363.150 269.380  99.340  1.00  0.00            
ATOM   2223 2SCA PRO    39     361.030 269.290  98.200  1.00  0.00            
ATOM   2224 5BCP THR    40     363.300 268.850 103.200  1.00  0.00            
ATOM   2225 1SCP THR    40     361.420 268.580 104.970  1.00  0.00            
ATOM   2226 BENd LEU    41     364.520 265.080 103.300  1.00  0.00            
ATOM   2227 1SEA LEU    41     367.120 264.950 101.040  1.00  0.00            
ATOM   2228 BENd ASP    42     364.970 262.220 105.160  1.00  0.00            
ATOM   2229 SEQa ASP    42     362.380 261.180 105.570  1.00  0.00            
ATOM   2230 BENd PHE    43     368.510 260.650 105.650  1.00  0.00            
ATOM   2231 4SES PHE    43     370.650 262.250 104.690  1.00  0.00            
ATOM   2232 4SES PHE    43     372.890 263.490 105.540  1.00  0.00            
ATOM   2233 4SES PHE    43     372.550 262.980 102.910  1.00  0.00            
ATOM   2234 BENd GLU    44     368.690 257.340 106.680  1.00  0.00            
ATOM   2235 SEQa GLU    44     365.140 256.210 105.700  1.00  0.00            
ATOM   2236 BENd LEU    45     369.860 254.470 107.410  1.00  0.00            
ATOM   2237 1SEA LEU    45     367.380 252.980 109.070  1.00  0.00            
ATOM   2238 BENd ILE    46     370.740 251.090 106.500  1.00  0.00            
ATOM   2239 1SEA ILE    46     367.990 250.650 105.150  1.00  0.00            
ATOM   2240 BENd GLU    47     372.850 248.480 105.820  1.00  0.00            
ATOM   2241 SEQa GLU    47     371.370 246.220 108.280  1.00  0.00            
ATOM   2242 BENd THR    48     375.610 248.290 104.830  1.00  0.00            
ATOM   2243 1SEP THR    48     377.580 249.720 105.750  1.00  0.00            
ATOM   2244 5BCP GLU    49     377.740 245.180 102.490  1.00  0.00            
ATOM   2245 SCQa GLU    49     374.970 245.290 100.080  1.00  0.00            
ATOM   2246 4BCP ALA    50     381.340 244.280 102.730  1.00  0.00            
ATOM   2247 5BCP LYS    51     384.680 242.330 102.210  1.00  0.00            
ATOM   2248 3SCC LYS    51     383.380 239.330 100.700  1.00  0.00            
ATOM   2249 SCQd LYS    51     382.670 237.820  98.670  1.00  0.00            
ATOM   2250 5BSP GLN    52     387.990 242.280 102.070  1.00  0.00            
ATOM   2251 4SSP GLN    52     388.570 238.450 100.400  1.00  0.00            
ATOM   2252 0BEN PRO    53     390.590 243.940 104.010  1.00  0.00            
ATOM   2253 2SEA PRO    53     392.220 244.530 101.680  1.00  0.00            
ATOM   2254 0BEN ALA    54     393.020 244.000 107.090  1.00  0.00            
ATOM   2255 5BCP THR    55     394.290 241.570 108.750  1.00  0.00            
ATOM   2256 1SCP THR    55     394.180 239.420 107.300  1.00  0.00            
ATOM   2257 5BCP LEU    56     397.030 242.760 111.550  1.00  0.00            
ATOM   2258 1SCA LEU    56     395.420 244.970 112.230  1.00  0.00            
ATOM   2259 5BCP ARG    57     397.790 240.680 114.000  1.00  0.00            
ATOM   2260 0SCN ARG    57     395.110 240.920 115.670  1.00  0.00            
ATOM   2261 SCQd ARG    57     392.810 239.810 116.480  1.00  0.00            
ATOM   2262 5BCP LYS    58     395.960 236.370 114.690  1.00  0.00            
ATOM   2263 3SCC LYS    58     397.170 233.990 113.240  1.00  0.00            
ATOM   2264 SCQd LYS    58     398.870 231.760 113.300  1.00  0.00            
ATOM   2265 BENd TYR    59     395.600 234.180 117.520  1.00  0.00            
ATOM   2266 4SES TYR    59     395.160 236.050 119.560  1.00  0.00            
ATOM   2267 4SES TYR    59     393.550 237.820 120.810  1.00  0.00            
ATOM   2268 1SES TYR    59     396.120 238.470 120.270  1.00  0.00            
ATOM   2269 BENd CYS    60     393.520 231.430 117.810  1.00  0.00            
ATOM   2270 5SEC CYS    60     395.360 229.360 116.750  1.00  0.00            
ATOM   2271 BENd ILE    61     391.430 229.350 120.000  1.00  0.00            
ATOM   2272 1SEA ILE    61     393.660 228.880 122.110  1.00  0.00            
ATOM   2273 BENd GLU    62     390.960 225.900 119.430  1.00  0.00            
ATOM   2274 SEQa GLU    62     388.120 223.070 118.460  1.00  0.00            
ATOM   2275 0BEN ALA    63     392.840 222.570 118.650  1.00  0.00            
ATOM   2276 BENd LYS    64     395.220 220.450 119.160  1.00  0.00            
ATOM   2277 3SEC LYS    64     393.910 219.170 121.770  1.00  0.00            
ATOM   2278 SEQd LYS    64     394.230 217.890 123.940  1.00  0.00            
ATOM   2279 BENd LEU    65     398.420 219.360 119.310  1.00  0.00            
ATOM   2280 1SEA LEU    65     397.770 217.270 116.910  1.00  0.00            
ATOM   2281 BENd THR    66     400.680 217.550 122.070  1.00  0.00            
ATOM   2282 1SEP THR    66     398.640 217.020 123.590  1.00  0.00            
ATOM   2283 BENd ASN    67     403.290 215.440 121.670  1.00  0.00            
ATOM   2284 5SEP ASN    67     403.700 213.260 119.200  1.00  0.00            
ATOM   2285 BENd THR    68     406.810 216.080 121.840  1.00  0.00            
ATOM   2286 1SEP THR    68     407.360 216.650 119.360  1.00  0.00            
ATOM   2287 BENd THR    69     410.010 215.660 123.910  1.00  0.00            
ATOM   2288 1SEP THR    69     410.890 213.300 123.250  1.00  0.00            
ATOM   2289 BENd THR    70     410.730 216.740 127.110  1.00  0.00            
ATOM   2290 1SEP THR    70     410.950 214.480 128.370  1.00  0.00            
ATOM   2291 BENd ASP    71     414.730 217.270 127.080  1.00  0.00            
ATOM   2292 SEQa ASP    71     415.410 215.030 125.040  1.00  0.00            
ATOM   2293 BENd SER    72     416.650 216.940 130.340  1.00  0.00            
ATOM   2294 1SEP SER    72     415.440 216.060 132.170  1.00  0.00            
ATOM   2295 5BCP ARG    73     420.540 217.040 131.460  1.00  0.00            
ATOM   2296 0SCN ARG    73     421.650 217.240 128.650  1.00  0.00            
ATOM   2297 SCQd ARG    73     420.610 215.090 126.410  1.00  0.00            
ATOM   2298 5BCP CYS    74     421.980 218.930 133.490  1.00  0.00            
ATOM   2299 5SCC CYS    74     425.120 219.440 132.900  1.00  0.00            
ATOM   2300 BSNa PRO    75     421.200 218.710 136.350  1.00  0.00            
ATOM   2301 2SSA PRO    75     423.610 218.170 137.740  1.00  0.00            
ATOM   2302 5BSP THR    76     419.620 221.830 138.730  1.00  0.00            
ATOM   2303 1SSP THR    76     420.520 221.070 141.050  1.00  0.00            
ATOM   2304 5BSP GLN    77     420.210 224.410 136.300  1.00  0.00            
ATOM   2305 4SSP GLN    77     424.170 223.490 136.010  1.00  0.00            
ATOM   2306 5BCP GLY    78     419.980 224.130 133.560  1.00  0.00            
ATOM   2307 5BCP GLU    79     420.280 223.210 131.320  1.00  0.00            
ATOM   2308 SCQa GLU    79     421.530 225.280 128.600  1.00  0.00            
ATOM   2309 BCNa PRO    80     418.300 221.520 129.140  1.00  0.00            
ATOM   2310 2SCA PRO    80     415.940 223.950 129.300  1.00  0.00            
ATOM   2311 5BCP SER    81     417.860 221.790 125.590  1.00  0.00            
ATOM   2312 1SCP SER    81     419.160 219.710 124.510  1.00  0.00            
ATOM   2313 5BCP LEU    82     415.250 223.150 122.930  1.00  0.00            
ATOM   2314 1SCA LEU    82     414.710 220.480 121.430  1.00  0.00            
ATOM   2315 BHNd ASN    83     415.200 225.220 120.150  1.00  0.00            
ATOM   2316 5SHP ASN    83     417.200 227.870 120.550  1.00  0.00            
ATOM   2317 BHNd GLU    84     411.630 224.760 119.060  1.00  0.00            
ATOM   2318 SHQa GLU    84     411.020 225.550 115.350  1.00  0.00            
ATOM   2319 BHNd GLU    85     410.660 226.120 121.880  1.00  0.00            
ATOM   2320 SHQa GLU    85     412.050 226.130 125.580  1.00  0.00            
ATOM   2321 BHNd GLN    86     412.180 228.970 121.100  1.00  0.00            
ATOM   2322 4SHP GLN    86     411.940 231.530 123.790  1.00  0.00            
ATOM   2323 5BSP ASP    87     409.330 230.600 118.860  1.00  0.00            
ATOM   2324 SSQa ASP    87     408.640 233.390 120.590  1.00  0.00            
ATOM   2325 BTNd LYS    88     407.900 228.790 116.960  1.00  0.00            
ATOM   2326 3STC LYS    88     408.910 229.570 114.240  1.00  0.00            
ATOM   2327 STQd LYS    88     408.780 229.690 111.890  1.00  0.00            
ATOM   2328 BTNd ARG    89     405.650 226.810 116.650  1.00  0.00            
ATOM   2329 0STN ARG    89     404.910 224.700 114.630  1.00  0.00            
ATOM   2330 STQd ARG    89     403.620 222.090 113.320  1.00  0.00            
ATOM   2331 5BSP PHE    90     406.040 224.770 119.220  1.00  0.00            
ATOM   2332 4SSS PHE    90     407.930 222.500 118.160  1.00  0.00            
ATOM   2333 4SSS PHE    90     409.990 220.930 117.420  1.00  0.00            
ATOM   2334 4SSS PHE    90     407.710 220.940 115.970  1.00  0.00            
ATOM   2335 5BCP VAL    91     405.910 224.920 122.820  1.00  0.00            
ATOM   2336 2SCA VAL    91     403.510 226.030 122.680  1.00  0.00            
ATOM   2337 BENd CYS    92     407.160 224.500 126.400  1.00  0.00            
ATOM   2338 5SEC CYS    92     404.400 223.410 127.070  1.00  0.00            
ATOM   2339 BENd LYS    93     408.610 225.190 129.250  1.00  0.00            
ATOM   2340 3SEC LYS    93     409.350 228.050 129.590  1.00  0.00            
ATOM   2341 SEQd LYS    93     410.020 229.350 131.860  1.00  0.00            
ATOM   2342 BENd HIS    94     410.790 224.130 131.960  1.00  0.00            
ATOM   2343 4SES HIS    94     412.830 225.960 133.710  1.00  0.00            
ATOM   2344 1SES HIS    94     414.370 228.080 134.370  1.00  0.00            
ATOM   2345 1SES HIS    94     415.150 225.580 135.040  1.00  0.00            
ATOM   2346 BENd SER    95     410.170 221.580 134.800  1.00  0.00            
ATOM   2347 1SEP SER    95     408.010 220.410 134.270  1.00  0.00            
ATOM   2348 BENd MET    96     412.300 220.290 136.920  1.00  0.00            
ATOM   2349 5SEC MET    96     414.560 222.260 138.580  1.00  0.00            
ATOM   2350 BENd VAL    97     413.300 216.670 137.110  1.00  0.00            
ATOM   2351 2SEA VAL    97     412.190 215.670 139.300  1.00  0.00            
ATOM   2352 5BCP ASP    98     415.740 214.320 136.830  1.00  0.00            
ATOM   2353 SCQa ASP    98     414.090 211.650 137.050  1.00  0.00            
ATOM   2354 5BCP ARG    99     418.350 213.230 135.130  1.00  0.00            
ATOM   2355 0SCN ARG    99     417.380 210.500 133.710  1.00  0.00            
ATOM   2356 SCQd ARG    99     416.860 207.520 135.000  1.00  0.00            
ATOM   2357 5BCP GLY   100     421.590 213.780 135.420  1.00  0.00            
ATOM   2358 BHNd TRP   101     423.730 211.530 135.640  1.00  0.00            
ATOM   2359 4SHS TRP   101     426.000 210.400 133.980  1.00  0.00            
ATOM   2360 1SHS TRP   101     428.590 209.690 133.770  1.00  0.00            
ATOM   2361 4SHS TRP   101     426.950 208.320 135.420  1.00  0.00            
ATOM   2362 4SHS TRP   101     429.570 207.670 135.280  1.00  0.00            
ATOM   2363 BHNd GLY   102     421.530 208.960 132.440  1.00  0.00            
ATOM   2364 BHNd ASN   103     420.590 211.900 130.450  1.00  0.00            
ATOM   2365 5SHP ASN   103     418.040 212.000 129.010  1.00  0.00            
ATOM   2366 BTNd GLY   104     423.010 212.470 129.620  1.00  0.00            
ATOM   2367 5BSP CYS   105     425.250 214.950 130.910  1.00  0.00            
ATOM   2368 5SSC CYS   105     427.730 213.090 129.450  1.00  0.00            
ATOM   2369 5BSP GLY   106     427.080 215.290 134.680  1.00  0.00            
ATOM   2370 5BSP LEU   107     427.070 214.470 137.250  1.00  0.00            
ATOM   2371 1SSA LEU   107     429.270 212.660 138.290  1.00  0.00            
ATOM   2372 5BCP PHE   108     422.760 213.560 139.700  1.00  0.00            
ATOM   2373 4SCS PHE   108     424.870 211.120 140.380  1.00  0.00            
ATOM   2374 4SCS PHE   108     425.970 208.820 139.490  1.00  0.00            
ATOM   2375 4SCS PHE   108     426.730 209.850 141.860  1.00  0.00            
ATOM   2376 5BSP GLY   109     421.390 214.630 140.980  1.00  0.00            
ATOM   2377 5BCP LYS   110     418.610 216.790 138.690  1.00  0.00            
ATOM   2378 3SCC LYS   110     416.580 218.570 140.110  1.00  0.00            
ATOM   2379 SCQd LYS   110     415.480 218.260 142.100  1.00  0.00            
ATOM   2380 BENd GLY   111     417.590 218.750 135.710  1.00  0.00            
ATOM   2381 BENd GLY   112     415.940 220.640 133.610  1.00  0.00            
ATOM   2382 BENd ILE   113     413.910 220.650 131.090  1.00  0.00            
ATOM   2383 1SEA ILE   113     411.760 218.500 131.710  1.00  0.00            
ATOM   2384 BENd VAL   114     411.710 221.760 128.880  1.00  0.00            
ATOM   2385 2SEA VAL   114     412.870 221.480 126.510  1.00  0.00            
ATOM   2386 BENd THR   115     408.280 219.640 127.260  1.00  0.00            
ATOM   2387 1SEP THR   115     406.980 220.390 129.380  1.00  0.00            
ATOM   2388 BENd CYS   116     407.560 220.690 124.240  1.00  0.00            
ATOM   2389 5SEC CYS   116     409.810 221.200 122.540  1.00  0.00            
ATOM   2390 0BEN ALA   117     405.060 220.370 121.940  1.00  0.00            
ATOM   2391 BENd MET   118     403.500 221.220 119.370  1.00  0.00            
ATOM   2392 5SEC MET   118     402.930 218.210 116.920  1.00  0.00            
ATOM   2393 BENd PHE   119     401.500 223.290 117.810  1.00  0.00            
ATOM   2394 4SES PHE   119     399.200 224.550 119.890  1.00  0.00            
ATOM   2395 4SES PHE   119     396.790 225.610 119.300  1.00  0.00            
ATOM   2396 4SES PHE   119     398.210 226.570 121.390  1.00  0.00            
ATOM   2397 BENd THR   120     398.120 222.410 115.890  1.00  0.00            
ATOM   2398 1SEP THR   120     399.080 220.630 114.260  1.00  0.00            
ATOM   2399 BENd CYS   121     395.460 224.280 114.870  1.00  0.00            
ATOM   2400 5SEC CYS   121     395.340 223.390 111.880  1.00  0.00            
ATOM   2401 BENd LYS   122     392.350 225.530 115.440  1.00  0.00            
ATOM   2402 3SEC LYS   122     390.650 223.530 114.210  1.00  0.00            
ATOM   2403 SEQd LYS   122     389.730 221.780 112.440  1.00  0.00            
ATOM   2404 BENd LYS   123     390.140 228.170 114.410  1.00  0.00            
ATOM   2405 3SEC LYS   123     387.520 227.890 116.170  1.00  0.00            
ATOM   2406 SEQd LYS   123     385.380 227.420 117.470  1.00  0.00            
ATOM   2407 BENd ASN   124     390.810 231.640 115.260  1.00  0.00            
ATOM   2408 5SEP ASN   124     393.300 231.610 112.920  1.00  0.00            
ATOM   2409 5BCP MET   125     390.200 234.640 114.560  1.00  0.00            
ATOM   2410 5SCC MET   125     390.240 236.120 117.280  1.00  0.00            
ATOM   2411 5BCP LYS   126     393.210 236.680 112.540  1.00  0.00            
ATOM   2412 3SCC LYS   126     392.740 235.580 109.690  1.00  0.00            
ATOM   2413 SCQd LYS   126     391.590 234.740 108.100  1.00  0.00            
ATOM   2414 5BCP GLY   127     391.240 240.090 111.950  1.00  0.00            
ATOM   2415 5BCP LYS   128     390.490 242.340 110.250  1.00  0.00            
ATOM   2416 3SCC LYS   128     388.840 240.380 107.470  1.00  0.00            
ATOM   2417 SCQd LYS   128     389.840 239.400 105.480  1.00  0.00            
ATOM   2418 BENd VAL   129     390.170 245.400 109.590  1.00  0.00            
ATOM   2419 2SEA VAL   129     391.290 247.310 111.040  1.00  0.00            
ATOM   2420 BENd VAL   130     388.220 246.950 107.020  1.00  0.00            
ATOM   2421 2SEA VAL   130     386.420 245.130 106.320  1.00  0.00            
ATOM   2422 5BCP GLN   131     389.100 249.280 105.860  1.00  0.00            
ATOM   2423 4SCP GLN   131     392.210 249.030 104.480  1.00  0.00            
ATOM   2424 BSNa PRO   132     387.280 250.760 104.410  1.00  0.00            
ATOM   2425 2SSA PRO   132     385.600 252.280 106.430  1.00  0.00            
ATOM   2426 BTNd GLU   133     386.770 249.320 102.370  1.00  0.00            
ATOM   2427 STQa GLU   133     388.910 247.130 100.170  1.00  0.00            
ATOM   2428 BTNd ASN   134     384.270 247.910 101.310  1.00  0.00            
ATOM   2429 5STP ASN   134     384.280 246.810  98.400  1.00  0.00            
ATOM   2430 5BCP LEU   135     382.150 248.010 102.860  1.00  0.00            
ATOM   2431 1SCA LEU   135     382.850 248.150 105.910  1.00  0.00            
ATOM   2432 5BCP GLU   136     378.900 249.080 100.870  1.00  0.00            
ATOM   2433 SCQa GLU   136     379.380 246.690  97.720  1.00  0.00            
ATOM   2434 BENd TYR   137     376.140 250.780 101.270  1.00  0.00            
ATOM   2435 4SES TYR   137     376.090 253.620 103.070  1.00  0.00            
ATOM   2436 4SES TYR   137     376.890 255.430 104.910  1.00  0.00            
ATOM   2437 1SES TYR   137     374.750 253.860 105.400  1.00  0.00            
ATOM   2438 BENd THR   138     372.210 251.160 101.690  1.00  0.00            
ATOM   2439 1SEP THR   138     370.910 249.110 100.760  1.00  0.00            
ATOM   2440 BENd ILE   139     371.010 254.580 102.330  1.00  0.00            
ATOM   2441 1SEA ILE   139     372.830 257.010 101.720  1.00  0.00            
ATOM   2442 BENd VAL   140     368.150 256.100 101.380  1.00  0.00            
ATOM   2443 2SEA VAL   140     366.350 254.220 101.880  1.00  0.00            
ATOM   2444 BENd ILE   141     367.440 259.710 101.130  1.00  0.00            
ATOM   2445 1SEA ILE   141     369.590 260.300  98.980  1.00  0.00            
ATOM   2446 BENd THR   142     364.290 260.640 100.520  1.00  0.00            
ATOM   2447 1SEP THR   142     362.870 258.560 101.170  1.00  0.00            
ATOM   2448 0BEN PRO   143     362.010 263.260 100.030  1.00  0.00            
ATOM   2449 2SEA PRO   143     363.570 264.600  97.950  1.00  0.00            
ATOM   2450 5BCP HIS   144     359.630 265.590 101.010  1.00  0.00            
ATOM   2451 4SCS HIS   144     358.510 264.450 103.690  1.00  0.00            
ATOM   2452 1SCS HIS   144     356.160 264.470 105.010  1.00  0.00            
ATOM   2453 1SCS HIS   144     358.410 263.720 106.290  1.00  0.00            
ATOM   2454 5BCP SER   145     355.750 266.520  99.650  1.00  0.00            
ATOM   2455 1SCP SER   145     356.230 268.320  98.360  1.00  0.00            
ATOM   2456 5BCP GLY   146     354.420 264.100 100.170  1.00  0.00            
ATOM   2457 5BCP GLU   147     352.520 262.670  97.480  1.00  0.00            
ATOM   2458 SCQa GLU   147     353.450 265.470  95.320  1.00  0.00            
ATOM   2459 BTNd GLU   148     353.000 260.600  96.510  1.00  0.00            
ATOM   2460 STQa GLU   148     350.100 258.590  94.970  1.00  0.00            
ATOM   2461 BTNd HIS   149     353.890 258.190  97.750  1.00  0.00            
ATOM   2462 4STS HIS   149     356.690 257.330  97.330  1.00  0.00            
ATOM   2463 1STS HIS   149     358.590 256.280  98.940  1.00  0.00            
ATOM   2464 1STS HIS   149     359.250 258.170  97.130  1.00  0.00            
ATOM   2465 4BCP ALA   150     352.130 258.220 100.780  1.00  0.00            
ATOM   2466 5BSP VAL   151     354.600 256.880 103.710  1.00  0.00            
ATOM   2467 2SSA VAL   151     353.320 255.960 105.830  1.00  0.00            
ATOM   2468 5BSP GLY   152     356.270 253.770 102.280  1.00  0.00            
ATOM   2469 5BCP ASN   153     356.630 252.050  99.360  1.00  0.00            
ATOM   2470 5SCP ASN   153     353.500 252.420  98.420  1.00  0.00            
ATOM   2471 5BSP ASP   154     359.080 251.870  97.280  1.00  0.00            
ATOM   2472 SSQa ASP   154     360.790 249.340  97.740  1.00  0.00            
ATOM   2473 5BSP THR   155     361.980 253.990  95.900  1.00  0.00            
ATOM   2474 1SSP THR   155     363.860 254.850  97.480  1.00  0.00            
ATOM   2475 5BSP GLY   156     361.750 256.030  93.090  1.00  0.00            
ATOM   2476 5BCP LYS   157     361.690 259.020  92.480  1.00  0.00            
ATOM   2477 3SCC LYS   157     363.750 258.910  89.850  1.00  0.00            
ATOM   2478 SCQd LYS   157     365.750 256.930  88.920  1.00  0.00            
ATOM   2479 5BSP HIS   158     362.470 261.250  94.460  1.00  0.00            
ATOM   2480 4SSS HIS   158     359.690 262.530  95.130  1.00  0.00            
ATOM   2481 1SSS HIS   158     358.800 264.920  96.020  1.00  0.00            
ATOM   2482 1SSS HIS   158     357.600 262.640  96.840  1.00  0.00            
ATOM   2483 5BSP GLY   159     365.190 260.000  96.360  1.00  0.00            
ATOM   2484 5BCP LYS   160     366.580 258.220  95.180  1.00  0.00            
ATOM   2485 3SCC LYS   160     368.380 258.730  92.940  1.00  0.00            
ATOM   2486 SCQd LYS   160     370.000 257.320  91.780  1.00  0.00            
ATOM   2487 5BCP GLU   161     368.910 255.510  96.950  1.00  0.00            
ATOM   2488 SCQa GLU   161     368.130 251.650  97.470  1.00  0.00            
ATOM   2489 BENd ILE   162     371.720 255.110  96.650  1.00  0.00            
ATOM   2490 1SEA ILE   162     372.580 257.890  95.590  1.00  0.00            
ATOM   2491 BENd LYS   163     374.080 253.160  98.110  1.00  0.00            
ATOM   2492 3SEC LYS   163     373.650 250.360  96.060  1.00  0.00            
ATOM   2493 SEQd LYS   163     374.920 248.240  96.400  1.00  0.00            
ATOM   2494 BENd ILE   164     377.540 252.770  97.750  1.00  0.00            
ATOM   2495 1SEA ILE   164     377.240 253.670  94.800  1.00  0.00            
ATOM   2496 5BCP THR   165     380.620 251.950  98.170  1.00  0.00            
ATOM   2497 1SCP THR   165     382.420 251.010  96.540  1.00  0.00            
ATOM   2498 0BTN PRO   166     382.790 252.930 100.900  1.00  0.00            
ATOM   2499 2STA PRO   166     381.420 252.600 103.720  1.00  0.00            
ATOM   2500 BTNd GLN   167     385.160 253.380 100.810  1.00  0.00            
ATOM   2501 4STP GLN   167     387.270 252.780  97.740  1.00  0.00            
ATOM   2502 5BSP SER   168     384.190 256.130  98.290  1.00  0.00            
ATOM   2503 1SSP SER   168     384.880 258.200  98.970  1.00  0.00            
ATOM   2504 5BCP SER   169     381.600 256.280  95.760  1.00  0.00            
ATOM   2505 1SCP SER   169     382.150 254.920  93.860  1.00  0.00            
ATOM   2506 BENd ILE   170     378.530 258.290  96.380  1.00  0.00            
ATOM   2507 1SEA ILE   170     376.430 257.510  98.530  1.00  0.00            
ATOM   2508 BENd THR   171     376.860 258.560  93.080  1.00  0.00            
ATOM   2509 1SEP THR   171     378.710 257.520  91.580  1.00  0.00            
ATOM   2510 BENd GLU   172     374.500 260.440  92.110  1.00  0.00            
ATOM   2511 SEQa GLU   172     374.030 257.930  88.990  1.00  0.00            
ATOM   2512 0BEN ALA   173     371.640 262.190  91.320  1.00  0.00            
ATOM   2513 BENd GLU   174     368.740 261.990  89.900  1.00  0.00            
ATOM   2514 SEQa GLU   174     369.490 259.300  86.790  1.00  0.00            
ATOM   2515 BENd LEU   175     365.610 263.640  90.430  1.00  0.00            
ATOM   2516 1SEA LEU   175     366.050 264.220  93.620  1.00  0.00            
ATOM   2517 BTNd THR   176     363.150 265.200  87.840  1.00  0.00            
ATOM   2518 1STP THR   176     361.170 263.650  88.500  1.00  0.00            
ATOM   2519 BTNd GLY   177     364.080 268.550  87.230  1.00  0.00            
ATOM   2520 BTNd TYR   178     365.150 268.660  89.710  1.00  0.00            
ATOM   2521 4STS TYR   178     363.040 268.040  91.850  1.00  0.00            
ATOM   2522 4STS TYR   178     361.050 266.260  92.310  1.00  0.00            
ATOM   2523 1STS TYR   178     362.620 267.080  94.340  1.00  0.00            
ATOM   2524 BENd GLY   179     367.800 267.910  91.370  1.00  0.00            
ATOM   2525 BENd THR   180     370.670 265.740  91.280  1.00  0.00            
ATOM   2526 1SEP THR   180     372.570 266.880  89.920  1.00  0.00            
ATOM   2527 BENd VAL   181     372.430 264.730  94.540  1.00  0.00            
ATOM   2528 2SEA VAL   181     370.490 263.340  95.690  1.00  0.00            
ATOM   2529 BENd THR   182     376.300 264.490  94.660  1.00  0.00            
ATOM   2530 1SEP THR   182     376.500 266.420  92.930  1.00  0.00            
ATOM   2531 BENd MET   183     377.870 262.830  96.900  1.00  0.00            
ATOM   2532 5SEC MET   183     374.440 261.840  98.130  1.00  0.00            
ATOM   2533 BENd GLU   184     380.610 261.650  98.240  1.00  0.00            
ATOM   2534 SEQa GLU   184     383.990 263.200  98.310  1.00  0.00            
ATOM   2535 BENd CYS   185     381.500 260.040 101.390  1.00  0.00            
ATOM   2536 5SEC CYS   185     380.310 257.390 101.220  1.00  0.00            
ATOM   2537 5BCP SER   186     383.790 260.560 103.570  1.00  0.00            
ATOM   2538 1SCP SER   186     383.820 263.260 103.820  1.00  0.00            
ATOM   2539 0BTN PRO   187     385.220 257.180 104.020  1.00  0.00            
ATOM   2540 2STA PRO   187     387.890 256.730 102.740  1.00  0.00            
ATOM   2541 BTNd ARG   188     385.590 257.010 106.620  1.00  0.00            
ATOM   2542 0STN ARG   188     387.890 256.180 108.460  1.00  0.00            
ATOM   2543 STQd ARG   188     389.530 257.670 111.040  1.00  0.00            
ATOM   2544 5BSP THR   189     384.680 259.860 109.380  1.00  0.00            
ATOM   2545 1SSP THR   189     386.610 261.290 110.390  1.00  0.00            
ATOM   2546 5BSP GLY   190     383.210 257.680 110.510  1.00  0.00            
ATOM   2547 5BSP LEU   191     382.960 253.650 109.960  1.00  0.00            
ATOM   2548 1SSA LEU   191     381.030 252.000 108.400  1.00  0.00            
ATOM   2549 5BCP ASP   192     384.570 253.290 111.790  1.00  0.00            
ATOM   2550 SCQa ASP   192     386.310 254.980 113.690  1.00  0.00            
ATOM   2551 5BCP PHE   193     388.250 251.440 110.520  1.00  0.00            
ATOM   2552 4SCS PHE   193     386.440 248.960 111.280  1.00  0.00            
ATOM   2553 4SCS PHE   193     383.990 248.050 110.620  1.00  0.00            
ATOM   2554 4SCS PHE   193     384.870 247.840 113.170  1.00  0.00            
ATOM   2555 5BSP ASN   194     390.640 252.480 111.560  1.00  0.00            
ATOM   2556 5SSP ASN   194     393.200 251.480 109.050  1.00  0.00            
ATOM   2557 5BSP GLU   195     390.780 251.520 114.430  1.00  0.00            
ATOM   2558 SSQa GLU   195     394.220 252.580 116.540  1.00  0.00            
ATOM   2559 BENd MET   196     388.680 249.560 115.350  1.00  0.00            
ATOM   2560 5SEC MET   196     385.620 251.400 116.600  1.00  0.00            
ATOM   2561 5BCP VAL   197     388.940 245.640 115.010  1.00  0.00            
ATOM   2562 2SCA VAL   197     391.140 244.190 115.280  1.00  0.00            
ATOM   2563 5BCP LEU   198     387.620 243.480 112.790  1.00  0.00            
ATOM   2564 1SCA LEU   198     385.360 243.200 110.860  1.00  0.00            
ATOM   2565 BENd LEU   199     388.270 239.920 113.980  1.00  0.00            
ATOM   2566 1SEA LEU   199     387.530 241.030 116.780  1.00  0.00            
ATOM   2567 BENd GLN   200     385.690 237.620 112.810  1.00  0.00            
ATOM   2568 4SEP GLN   200     387.340 236.290 109.900  1.00  0.00            
ATOM   2569 5BSP MET   201     385.950 233.710 114.490  1.00  0.00            
ATOM   2570 5SSC MET   201     384.810 235.990 117.520  1.00  0.00            
ATOM   2571 5BSP GLU   202     383.260 232.370 114.980  1.00  0.00            
ATOM   2572 SSQa GLU   202     383.900 229.330 112.280  1.00  0.00            
ATOM   2573 5BSP ASN   203     379.910 233.100 114.250  1.00  0.00            
ATOM   2574 5SSP ASN   203     378.350 230.830 112.950  1.00  0.00            
ATOM   2575 5BCP LYS   204     380.330 236.250 114.680  1.00  0.00            
ATOM   2576 3SCC LYS   204     377.760 237.940 114.870  1.00  0.00            
ATOM   2577 SCQd LYS   204     375.530 238.890 115.940  1.00  0.00            
ATOM   2578 0BEN ALA   205     382.830 238.860 113.840  1.00  0.00            
ATOM   2579 BENd TRP   206     382.670 241.510 116.250  1.00  0.00            
ATOM   2580 4SES TRP   206     380.340 240.620 117.900  1.00  0.00            
ATOM   2581 1SES TRP   206     379.540 240.550 120.480  1.00  0.00            
ATOM   2582 4SES TRP   206     380.420 238.300 119.270  1.00  0.00            
ATOM   2583 4SES TRP   206     379.700 238.250 121.870  1.00  0.00            
ATOM   2584 5BCP LEU   207     383.890 243.770 116.210  1.00  0.00            
ATOM   2585 1SCA LEU   207     382.230 246.380 116.890  1.00  0.00            
ATOM   2586 5BCP VAL   208     386.910 245.150 118.890  1.00  0.00            
ATOM   2587 2SCA VAL   208     385.000 244.730 120.680  1.00  0.00            
ATOM   2588 BENd HIS   209     389.120 247.540 119.440  1.00  0.00            
ATOM   2589 4SES HIS   209     388.680 248.800 122.100  1.00  0.00            
ATOM   2590 1SES HIS   209     388.410 250.990 123.650  1.00  0.00            
ATOM   2591 1SES HIS   209     388.200 248.530 124.740  1.00  0.00            
ATOM   2592 BHNd ARG   210     392.100 248.310 117.990  1.00  0.00            
ATOM   2593 0SHN ARG   210     394.230 248.140 115.710  1.00  0.00            
ATOM   2594 SHQd ARG   210     395.630 249.830 112.690  1.00  0.00            
ATOM   2595 BHNd GLN   211     394.210 248.360 120.950  1.00  0.00            
ATOM   2596 4SHP GLN   211     397.620 249.170 119.550  1.00  0.00            
ATOM   2597 BHNd TRP   212     392.550 245.930 122.670  1.00  0.00            
ATOM   2598 4SHS TRP   212     391.430 245.370 125.610  1.00  0.00            
ATOM   2599 1SHS TRP   212     390.510 245.260 128.140  1.00  0.00            
ATOM   2600 4SHS TRP   212     391.960 247.390 127.320  1.00  0.00            
ATOM   2601 4SHS TRP   212     391.030 247.280 129.860  1.00  0.00            
ATOM   2602 BHNd PHE   213     393.080 243.130 119.900  1.00  0.00            
ATOM   2603 4SHS PHE   213     390.870 241.480 120.970  1.00  0.00            
ATOM   2604 4SHS PHE   213     388.710 241.790 122.560  1.00  0.00            
ATOM   2605 4SHS PHE   213     389.260 239.370 121.500  1.00  0.00            
ATOM   2606 BTNd LEU   214     395.800 243.800 119.400  1.00  0.00            
ATOM   2607 1STA LEU   214     398.060 244.970 117.220  1.00  0.00            
ATOM   2608 BTNd ASP   215     397.570 243.300 123.320  1.00  0.00            
ATOM   2609 STQa ASP   215     400.920 244.560 123.540  1.00  0.00            
ATOM   2610 5BSP LEU   216     396.730 241.390 124.200  1.00  0.00            
ATOM   2611 1SSA LEU   216     393.620 241.040 125.130  1.00  0.00            
ATOM   2612 BCNa PRO   217     399.780 237.970 123.810  1.00  0.00            
ATOM   2613 2SCA PRO   217     401.780 239.670 122.930  1.00  0.00            
ATOM   2614 5BSP LEU   218     398.930 235.090 123.270  1.00  0.00            
ATOM   2615 1SSA LEU   218     395.980 234.710 124.460  1.00  0.00            
ATOM   2616 BCNa PRO   219     399.390 233.530 120.360  1.00  0.00            
ATOM   2617 2SCA PRO   219     397.560 231.270 120.730  1.00  0.00            
ATOM   2618 BENd TRP   220     399.650 235.130 117.220  1.00  0.00            
ATOM   2619 4SES TRP   220     399.540 237.970 117.930  1.00  0.00            
ATOM   2620 1SES TRP   220     399.690 240.530 118.780  1.00  0.00            
ATOM   2621 4SES TRP   220     401.550 239.560 117.080  1.00  0.00            
ATOM   2622 4SES TRP   220     401.750 242.090 118.000  1.00  0.00            
ATOM   2623 5BCP LEU   221     401.490 235.750 114.220  1.00  0.00            
ATOM   2624 1SCA LEU   221     404.760 237.260 114.370  1.00  0.00            
ATOM   2625 BCNa PRO   222     400.880 239.200 112.180  1.00  0.00            
ATOM   2626 2SCA PRO   222     402.930 241.410 111.480  1.00  0.00            
ATOM   2627 5BSP GLY   223     398.710 239.060 109.970  1.00  0.00            
ATOM   2628 4BCP ALA   224     397.530 237.540 110.000  1.00  0.00            
ATOM   2629 5BCP ASP   225     398.420 234.550 108.770  1.00  0.00            
ATOM   2630 SCQa ASP   225     396.320 232.380 108.650  1.00  0.00            
ATOM   2631 5BSP THR   226     400.440 236.220 106.020  1.00  0.00            
ATOM   2632 1SSP THR   226     399.170 238.410 105.420  1.00  0.00            
ATOM   2633 5BSP GLN   227     402.760 234.440 106.620  1.00  0.00            
ATOM   2634 4SSP GLN   227     406.140 235.480 104.840  1.00  0.00            
ATOM   2635 5BCP GLY   228     402.880 233.830 109.720  1.00  0.00            
ATOM   2636 5BCP SER   229     404.280 232.300 112.520  1.00  0.00            
ATOM   2637 1SCP SER   229     403.970 229.730 112.610  1.00  0.00            
ATOM   2638 5BCP ASN   230     406.300 233.180 115.400  1.00  0.00            
ATOM   2639 5SCP ASN   230     409.120 234.280 114.840  1.00  0.00            
ATOM   2640 5BCP TRP   231     404.770 233.860 117.600  1.00  0.00            
ATOM   2641 4SCS TRP   231     403.510 231.040 118.740  1.00  0.00            
ATOM   2642 1SCS TRP   231     402.000 228.810 118.990  1.00  0.00            
ATOM   2643 4SCS TRP   231     401.680 230.440 116.850  1.00  0.00            
ATOM   2644 4SCS TRP   231     400.370 228.080 116.960  1.00  0.00            
ATOM   2645 BENd ILE   232     403.900 236.270 120.080  1.00  0.00            
ATOM   2646 1SEA ILE   232     405.920 238.580 120.510  1.00  0.00            
ATOM   2647 5BCP GLN   233     403.280 234.570 122.260  1.00  0.00            
ATOM   2648 4SCP GLN   233     406.370 236.120 124.970  1.00  0.00            
ATOM   2649 5BSP LYS   234     403.030 230.950 123.540  1.00  0.00            
ATOM   2650 3SSC LYS   234     406.350 230.090 123.450  1.00  0.00            
ATOM   2651 SSQd LYS   234     407.980 229.140 124.750  1.00  0.00            
ATOM   2652 5BCP GLU   235     402.620 231.510 125.430  1.00  0.00            
ATOM   2653 SCQa GLU   235     404.800 229.430 128.360  1.00  0.00            
ATOM   2654 5BSP THR   236     399.480 232.510 126.320  1.00  0.00            
ATOM   2655 1SSP THR   236     398.940 233.690 128.570  1.00  0.00            
ATOM   2656 5BSP LEU   237     397.650 229.700 125.640  1.00  0.00            
ATOM   2657 1SSA LEU   237     395.300 229.940 127.220  1.00  0.00            
ATOM   2658 5BCP VAL   238     398.440 226.280 126.310  1.00  0.00            
ATOM   2659 2SCA VAL   238     401.000 226.420 126.990  1.00  0.00            
ATOM   2660 BENd THR   239     397.510 224.670 129.560  1.00  0.00            
ATOM   2661 1SEP THR   239     395.980 226.410 130.740  1.00  0.00            
ATOM   2662 BENd PHE   240     399.880 222.660 130.810  1.00  0.00            
ATOM   2663 4SES PHE   240     402.660 223.950 131.510  1.00  0.00            
ATOM   2664 4SES PHE   240     405.250 223.630 132.190  1.00  0.00            
ATOM   2665 4SES PHE   240     404.250 226.110 131.820  1.00  0.00            
ATOM   2666 BENd LYS   241     399.870 220.420 134.000  1.00  0.00            
ATOM   2667 3SEC LYS   241     401.460 222.220 135.890  1.00  0.00            
ATOM   2668 SEQd LYS   241     403.260 223.900 136.820  1.00  0.00            
ATOM   2669 5BCP ASN   242     402.980 218.080 135.690  1.00  0.00            
ATOM   2670 5SCP ASN   242     401.080 215.810 135.290  1.00  0.00            
ATOM   2671 BSNa PRO   243     404.350 218.230 137.860  1.00  0.00            
ATOM   2672 2SSA PRO   243     404.220 220.240 140.610  1.00  0.00            
ATOM   2673 BTNd HIS   244     407.310 215.640 137.700  1.00  0.00            
ATOM   2674 4STS HIS   244     406.850 215.060 141.040  1.00  0.00            
ATOM   2675 1STS HIS   244     406.960 213.330 143.110  1.00  0.00            
ATOM   2676 1STS HIS   244     405.840 215.770 143.440  1.00  0.00            
ATOM   2677 0BTN ALA   245     408.340 215.720 136.110  1.00  0.00            
ATOM   2678 5BSP LYS   246     408.600 215.120 133.060  1.00  0.00            
ATOM   2679 3SSC LYS   246     411.250 213.710 133.070  1.00  0.00            
ATOM   2680 SSQd LYS   246     412.530 211.860 132.570  1.00  0.00            
ATOM   2681 5BSP LYS   247     406.460 215.850 130.850  1.00  0.00            
ATOM   2682 3SSC LYS   247     406.280 214.570 128.320  1.00  0.00            
ATOM   2683 SSQd LYS   247     405.550 214.000 125.860  1.00  0.00            
ATOM   2684 5BCP GLN   248     403.890 217.120 131.520  1.00  0.00            
ATOM   2685 4SCP GLN   248     402.000 213.810 130.560  1.00  0.00            
ATOM   2686 BENd ASP   249     401.680 218.660 129.140  1.00  0.00            
ATOM   2687 SEQa ASP   249     403.540 218.230 126.540  1.00  0.00            
ATOM   2688 BENd VAL   250     398.870 220.310 127.790  1.00  0.00            
ATOM   2689 2SEA VAL   250     396.850 218.620 128.030  1.00  0.00            
ATOM   2690 BENd VAL   251     398.280 222.440 124.940  1.00  0.00            
ATOM   2691 2SEA VAL   251     400.590 222.000 123.710  1.00  0.00            
ATOM   2692 5BCP VAL   252     395.690 222.880 124.340  1.00  0.00            
ATOM   2693 2SCA VAL   252     393.950 224.360 122.990  1.00  0.00            
ATOM   2694 5BCP LEU   253     392.790 224.200 127.380  1.00  0.00            
ATOM   2695 1SCA LEU   253     392.890 220.760 127.960  1.00  0.00            
ATOM   2696 5BCP GLY   254     391.400 225.880 126.430  1.00  0.00            
ATOM   2697 5BCP SER   255     388.340 226.370 122.330  1.00  0.00            
ATOM   2698 1SCP SER   255     386.010 224.690 123.100  1.00  0.00            
ATOM   2699 BTNd GLN   256     388.040 229.610 122.790  1.00  0.00            
ATOM   2700 4STP GLN   256     390.690 230.790 125.800  1.00  0.00            
ATOM   2701 BHNd GLU   257     386.420 230.290 121.480  1.00  0.00            
ATOM   2702 SHQa GLU   257     387.280 232.070 118.770  1.00  0.00            
ATOM   2703 BHNd GLY   258     384.390 230.810 123.750  1.00  0.00            
ATOM   2704 0BHN ALA   259     386.690 233.440 125.390  1.00  0.00            
ATOM   2705 BHNd MET   260     386.530 235.370 122.890  1.00  0.00            
ATOM   2706 5SHC MET   260     390.150 234.340 121.980  1.00  0.00            
ATOM   2707 BHNa HIS   261     383.680 235.620 122.910  1.00  0.00            
ATOM   2708 4SHS HIS   261     381.870 234.270 120.730  1.00  0.00            
ATOM   2709 1SHS HIS   261     379.810 233.120 119.420  1.00  0.00            
ATOM   2710 1SHS HIS   261     382.140 231.780 119.710  1.00  0.00            
ATOM   2711 BHNa THR   262     383.600 236.490 125.800  1.00  0.00            
ATOM   2712 1SHP THR   262     383.120 235.630 128.210  1.00  0.00            
ATOM   2713 0BHN ALA   263     385.720 239.190 125.620  1.00  0.00            
ATOM   2714 BHNa LEU   264     384.170 240.590 123.470  1.00  0.00            
ATOM   2715 1SHA LEU   264     384.620 239.950 120.590  1.00  0.00            
ATOM   2716 BTNd THR   265     382.060 241.620 125.390  1.00  0.00            
ATOM   2717 1STP THR   265     381.870 240.750 127.840  1.00  0.00            
ATOM   2718 BTNd GLY   266     379.730 244.120 123.750  1.00  0.00            
ATOM   2719 4BSP ALA   267     380.350 245.330 121.210  1.00  0.00            
ATOM   2720 5BCP THR   268     377.640 245.620 118.480  1.00  0.00            
ATOM   2721 1SCP THR   268     376.080 247.660 118.900  1.00  0.00            
ATOM   2722 BENd GLU   269     377.420 243.580 115.620  1.00  0.00            
ATOM   2723 SEQa GLU   269     374.050 243.960 114.760  1.00  0.00            
ATOM   2724 5BCP ILE   270     379.210 242.330 112.950  1.00  0.00            
ATOM   2725 1SCA ILE   270     381.060 244.730 112.310  1.00  0.00            
ATOM   2726 5BCP GLN   271     378.800 240.960 110.730  1.00  0.00            
ATOM   2727 4SCP GLN   271     375.150 240.480 111.230  1.00  0.00            
ATOM   2728 5BCP MET   272     380.510 239.170 108.870  1.00  0.00            
ATOM   2729 5SCC MET   272     382.500 242.490 106.920  1.00  0.00            
ATOM   2730 5BSP SER   273     381.380 236.700 109.130  1.00  0.00            
ATOM   2731 1SSP SER   273     382.820 234.730 109.980  1.00  0.00            
ATOM   2732 5BSP SER   274     377.810 234.850 108.560  1.00  0.00            
ATOM   2733 1SSP SER   274     376.810 234.890 110.810  1.00  0.00            
ATOM   2734 5BSP GLY   275     376.810 236.130 105.790  1.00  0.00            
ATOM   2735 5BCP ASN   276     377.680 239.590 105.960  1.00  0.00            
ATOM   2736 5SCP ASN   276     379.740 239.440 103.740  1.00  0.00            
ATOM   2737 5BCP LEU   277     375.860 242.710 106.060  1.00  0.00            
ATOM   2738 1SCA LEU   277     372.800 242.950 104.840  1.00  0.00            
ATOM   2739 5BCP LEU   278     376.260 244.620 108.910  1.00  0.00            
ATOM   2740 1SCA LEU   278     379.310 245.630 107.870  1.00  0.00            
ATOM   2741 5BCP PHE   279     375.940 247.580 110.660  1.00  0.00            
ATOM   2742 4SCS PHE   279     378.040 249.010 111.980  1.00  0.00            
ATOM   2743 4SCS PHE   279     377.790 249.260 114.660  1.00  0.00            
ATOM   2744 4SCS PHE   279     380.110 249.940 113.450  1.00  0.00            
ATOM   2745 5BCP THR   280     374.030 251.160 110.340  1.00  0.00            
ATOM   2746 1SCP THR   280     371.650 250.420 111.090  1.00  0.00            
ATOM   2747 5BCP GLY   281     376.300 253.720 109.740  1.00  0.00            
ATOM   2748 5BCP HIS   282     378.230 256.060 111.000  1.00  0.00            
ATOM   2749 4SCS HIS   282     379.460 256.240 113.830  1.00  0.00            
ATOM   2750 1SCS HIS   282     381.220 254.730 115.210  1.00  0.00            
ATOM   2751 1SCS HIS   282     381.220 257.410 115.510  1.00  0.00            
ATOM   2752 5BCP LEU   283     379.250 258.510 108.230  1.00  0.00            
ATOM   2753 1SCA LEU   283     381.080 257.100 106.110  1.00  0.00            
ATOM   2754 BENd LYS   284     378.920 261.280 107.020  1.00  0.00            
ATOM   2755 3SEC LYS   284     381.130 263.800 107.740  1.00  0.00            
ATOM   2756 SEQd LYS   284     383.230 264.520 108.780  1.00  0.00            
ATOM   2757 BENd CYS   285     378.740 262.150 103.900  1.00  0.00            
ATOM   2758 5SEC CYS   285     376.760 260.390 102.540  1.00  0.00            
ATOM   2759 BENd ARG   286     377.920 265.240 102.090  1.00  0.00            
ATOM   2760 0SEN ARG   286     380.380 266.210 100.530  1.00  0.00            
ATOM   2761 SEQd ARG   286     383.390 267.320 101.590  1.00  0.00            
ATOM   2762 BENd LEU   287     375.800 266.590 100.020  1.00  0.00            
ATOM   2763 1SEA LEU   287     372.380 266.370  99.140  1.00  0.00            
ATOM   2764 BENd ARG   288     376.760 268.680  97.290  1.00  0.00            
ATOM   2765 0SEN ARG   288     379.480 268.350  96.150  1.00  0.00            
ATOM   2766 SEQd ARG   288     381.240 265.540  94.870  1.00  0.00            
ATOM   2767 5BCP MET   289     374.820 270.530  95.420  1.00  0.00            
ATOM   2768 5SCC MET   289     377.710 273.200  94.500  1.00  0.00            
ATOM   2769 5BSP ASP   290     373.190 271.150  92.890  1.00  0.00            
ATOM   2770 SSQa ASP   290     375.360 270.710  90.280  1.00  0.00            
ATOM   2771 5BCP LYS   291     370.690 271.030  92.560  1.00  0.00            
ATOM   2772 3SCC LYS   291     369.120 273.330  90.880  1.00  0.00            
ATOM   2773 SCQd LYS   291     366.830 273.370  89.800  1.00  0.00            
ATOM   2774 5BCP LEU   292     367.200 269.800  94.190  1.00  0.00            
ATOM   2775 1SCA LEU   292     367.690 267.970  96.690  1.00  0.00            
ATOM   2776 5BCP GLN   293     364.960 271.600  94.490  1.00  0.00            
ATOM   2777 4SCP GLN   293     366.620 275.570  95.040  1.00  0.00            
ATOM   2778 5BCP LEU   294     362.120 272.530  94.200  1.00  0.00            
ATOM   2779 1SCA LEU   294     361.450 274.090  97.080  1.00  0.00            
ATOM   2780 5BSP LYS   295     360.620 272.290  91.090  1.00  0.00            
ATOM   2781 3SSC LYS   295     359.890 270.000  88.960  1.00  0.00            
ATOM   2782 SSQd LYS   295     357.890 268.640  88.180  1.00  0.00            
ATOM   2783 5BSP GLY   296     357.000 273.030  90.590  1.00  0.00            
ATOM   2784 BTNd MET   297     356.230 274.730  90.470  1.00  0.00            
ATOM   2785 5STC MET   297     358.460 277.550  88.790  1.00  0.00            
ATOM   2786 BTNd SER   298     353.790 275.890  88.890  1.00  0.00            
ATOM   2787 1STP SER   298     353.250 275.220  86.360  1.00  0.00            
ATOM   2788 5BCP TYR   299     352.120 277.690  90.040  1.00  0.00            
ATOM   2789 4SCS TYR   299     349.350 276.800  88.330  1.00  0.00            
ATOM   2790 4SCS TYR   299     346.670 276.860  87.970  1.00  0.00            
ATOM   2791 1SCS TYR   299     348.150 274.910  86.820  1.00  0.00            
ATOM   2792 5BCP SER   300     349.940 279.580  92.080  1.00  0.00            
ATOM   2793 1SCP SER   300     351.220 280.780  93.880  1.00  0.00            
ATOM   2794 5BCP MET   301     346.850 277.960  93.650  1.00  0.00            
ATOM   2795 5SCC MET   301     345.310 280.970  95.040  1.00  0.00            
ATOM   2796 5BCP CYS   302     344.710 276.420  92.860  1.00  0.00            
ATOM   2797 5SCC CYS   302     344.810 273.540  94.280  1.00  0.00            
ATOM   2798 5BCP THR   303     340.550 276.880  94.880  1.00  0.00            
ATOM   2799 1SCP THR   303     340.750 279.480  94.950  1.00  0.00            
ATOM   2800 5BSP GLY   304     338.310 274.940  93.780  1.00  0.00            
ATOM   2801 BENd LYS   305     337.200 272.680  96.480  1.00  0.00            
ATOM   2802 3SEC LYS   305     334.020 272.510  97.850  1.00  0.00            
ATOM   2803 SEQd LYS   305     331.890 273.270  97.300  1.00  0.00            
ATOM   2804 BENd PHE   306     337.750 269.930  98.390  1.00  0.00            
ATOM   2805 4SES PHE   306     336.950 270.460 101.590  1.00  0.00            
ATOM   2806 4SES PHE   306     335.170 271.600 103.260  1.00  0.00            
ATOM   2807 4SES PHE   306     336.920 269.770 104.200  1.00  0.00            
ATOM   2808 BENd LYS   307     339.650 267.500  99.390  1.00  0.00            
ATOM   2809 3SEC LYS   307     338.100 265.190  97.900  1.00  0.00            
ATOM   2810 SEQd LYS   307     337.030 264.410  95.830  1.00  0.00            
ATOM   2811 BENd VAL   308     342.250 266.770 101.860  1.00  0.00            
ATOM   2812 2SEA VAL   308     341.780 268.320 103.960  1.00  0.00            
ATOM   2813 5BSP VAL   309     342.820 263.500 103.430  1.00  0.00            
ATOM   2814 2SSA VAL   309     342.750 261.560 101.640  1.00  0.00            
ATOM   2815 5BSP LYS   310     342.170 262.400 106.750  1.00  0.00            
ATOM   2816 3SSC LYS   310     340.600 265.080 108.080  1.00  0.00            
ATOM   2817 SSQd LYS   310     339.190 264.390 110.430  1.00  0.00            
ATOM   2818 5BCP GLU   311     344.800 260.520 107.010  1.00  0.00            
ATOM   2819 SCQa GLU   311     343.400 257.980 104.370  1.00  0.00            
ATOM   2820 5BCP ILE   312     348.290 260.880 108.770  1.00  0.00            
ATOM   2821 1SCA ILE   312     350.950 259.300 108.610  1.00  0.00            
ATOM   2822 4BCP ALA   313     349.010 261.740 112.530  1.00  0.00            
ATOM   2823 5BCP GLU   314     350.540 262.860 113.800  1.00  0.00            
ATOM   2824 SCQa GLU   314     351.070 263.450 117.710  1.00  0.00            
ATOM   2825 5BSP THR   315     354.310 261.720 114.830  1.00  0.00            
ATOM   2826 1SSP THR   315     354.470 260.950 112.360  1.00  0.00            
ATOM   2827 5BSP GLN   316     356.480 263.070 116.520  1.00  0.00            
ATOM   2828 4SSP GLN   316     355.490 261.020 120.020  1.00  0.00            
ATOM   2829 5BSP HIS   317     354.590 266.940 117.860  1.00  0.00            
ATOM   2830 4SSS HIS   317     354.860 265.810 120.790  1.00  0.00            
ATOM   2831 1SSS HIS   317     352.800 265.240 122.430  1.00  0.00            
ATOM   2832 1SSS HIS   317     355.250 265.730 123.460  1.00  0.00            
ATOM   2833 5BSP GLY   318     352.910 268.230 116.590  1.00  0.00            
ATOM   2834 5BCP THR   319     352.400 266.640 113.870  1.00  0.00            
ATOM   2835 1SCP THR   319     354.640 266.510 112.560  1.00  0.00            
ATOM   2836 BENd ILE   320     349.940 266.400 112.050  1.00  0.00            
ATOM   2837 1SEA ILE   320     348.430 268.970 111.230  1.00  0.00            
ATOM   2838 5BCP VAL   321     351.000 265.470 108.950  1.00  0.00            
ATOM   2839 2SCA VAL   321     352.950 263.710 108.610  1.00  0.00            
ATOM   2840 5BCP ILE   322     347.610 264.820 106.170  1.00  0.00            
ATOM   2841 1SCA ILE   322     345.310 266.720 107.010  1.00  0.00            
ATOM   2842 5BCP ARG   323     347.520 264.220 103.670  1.00  0.00            
ATOM   2843 0SCN ARG   323     347.280 260.860 102.770  1.00  0.00            
ATOM   2844 SCQd ARG   323     348.430 257.880 103.880  1.00  0.00            
ATOM   2845 BENd VAL   324     344.800 266.390 100.890  1.00  0.00            
ATOM   2846 2SEA VAL   324     346.730 268.210 100.940  1.00  0.00            
ATOM   2847 BENd GLN   325     343.280 265.940  97.380  1.00  0.00            
ATOM   2848 4SEP GLN   325     341.890 262.390  96.450  1.00  0.00            
ATOM   2849 BENd TYR   326     342.190 268.750  95.700  1.00  0.00            
ATOM   2850 4SES TYR   326     342.890 270.660  97.970  1.00  0.00            
ATOM   2851 4SES TYR   326     342.750 272.080 100.260  1.00  0.00            
ATOM   2852 1SES TYR   326     341.730 273.100  97.970  1.00  0.00            
ATOM   2853 BENd GLU   327     341.310 269.960  92.970  1.00  0.00            
ATOM   2854 SEQa GLU   327     337.630 269.520  92.230  1.00  0.00            
ATOM   2855 5BSP GLY   328     341.430 272.500  90.610  1.00  0.00            
ATOM   2856 5BCP ASP   329     342.980 273.150  87.580  1.00  0.00            
ATOM   2857 SCQa ASP   329     340.990 272.240  85.180  1.00  0.00            
ATOM   2858 5BCP GLY   330     345.840 270.550  85.810  1.00  0.00            
ATOM   2859 5BSP SER   331     349.110 269.550  86.290  1.00  0.00            
ATOM   2860 1SSP SER   331     350.350 267.960  84.780  1.00  0.00            
ATOM   2861 BSNa PRO   332     351.250 271.610  88.750  1.00  0.00            
ATOM   2862 2SSA PRO   332     353.740 270.610  87.740  1.00  0.00            
ATOM   2863 BENd CYS   333     348.870 272.970  91.440  1.00  0.00            
ATOM   2864 5SEC CYS   333     346.860 271.220  90.780  1.00  0.00            
ATOM   2865 5BCP LYS   334     349.470 274.140  94.360  1.00  0.00            
ATOM   2866 3SCC LYS   334     352.280 275.680  94.290  1.00  0.00            
ATOM   2867 SCQd LYS   334     354.350 277.090  94.980  1.00  0.00            
ATOM   2868 5BCP ILE   335     348.390 274.980  98.020  1.00  0.00            
ATOM   2869 1SCA ILE   335     347.980 272.170  99.280  1.00  0.00            
ATOM   2870 BCNa PRO   336     345.890 276.520  99.640  1.00  0.00            
ATOM   2871 2SCA PRO   336     343.860 277.230  98.200  1.00  0.00            
ATOM   2872 5BCP PHE   337     346.700 276.820 103.560  1.00  0.00            
ATOM   2873 4SCS PHE   337     346.280 274.200 105.370  1.00  0.00            
ATOM   2874 4SCS PHE   337     345.280 271.890 104.380  1.00  0.00            
ATOM   2875 4SCS PHE   337     344.860 272.550 106.970  1.00  0.00            
ATOM   2876 BENd GLU   338     347.510 279.060 105.710  1.00  0.00            
ATOM   2877 SEQa GLU   338     350.210 280.460 103.690  1.00  0.00            
ATOM   2878 BENd ILE   339     347.420 278.900 109.210  1.00  0.00            
ATOM   2879 1SEA ILE   339     348.580 276.020 109.140  1.00  0.00            
ATOM   2880 BENd MET   340     346.110 282.220 110.280  1.00  0.00            
ATOM   2881 5SEC MET   340     345.530 283.850 106.790  1.00  0.00            
ATOM   2882 5BCP ASP   341     344.570 283.510 113.550  1.00  0.00            
ATOM   2883 SCQa ASP   341     346.230 282.590 115.840  1.00  0.00            
ATOM   2884 5BSP LEU   342     341.880 284.180 114.480  1.00  0.00            
ATOM   2885 1SSA LEU   342     339.110 283.010 115.320  1.00  0.00            
ATOM   2886 5BSP GLU   343     340.770 287.380 113.470  1.00  0.00            
ATOM   2887 SSQa GLU   343     337.240 287.050 112.640  1.00  0.00            
ATOM   2888 5BSP LYS   344     342.760 288.250 110.550  1.00  0.00            
ATOM   2889 3SSC LYS   344     340.980 287.440 107.890  1.00  0.00            
ATOM   2890 SSQd LYS   344     338.970 286.440 107.260  1.00  0.00            
ATOM   2891 5BCP ARG   345     345.600 288.370 109.850  1.00  0.00            
ATOM   2892 0SCN ARG   345     347.040 291.490 110.390  1.00  0.00            
ATOM   2893 SCQd ARG   345     349.350 293.760 109.870  1.00  0.00            
ATOM   2894 5BCP HIS   346     348.580 286.930 110.950  1.00  0.00            
ATOM   2895 4SCS HIS   346     348.340 287.600 113.950  1.00  0.00            
ATOM   2896 1SCS HIS   346     347.970 287.580 116.630  1.00  0.00            
ATOM   2897 1SCS HIS   346     345.910 288.170 114.990  1.00  0.00            
ATOM   2898 5BCP VAL   347     349.630 284.100 110.790  1.00  0.00            
ATOM   2899 2SCA VAL   347     350.880 283.590 108.510  1.00  0.00            
ATOM   2900 5BCP LEU   348     350.860 281.480 113.560  1.00  0.00            
ATOM   2901 1SCA LEU   348     350.670 282.520 116.540  1.00  0.00            
ATOM   2902 5BCP GLY   349     351.520 279.220 111.260  1.00  0.00            
ATOM   2903 5BCP ARG   350     353.430 276.740 109.770  1.00  0.00            
ATOM   2904 0SCN ARG   350     355.030 275.770 112.180  1.00  0.00            
ATOM   2905 SCQd ARG   350     356.700 276.180 114.760  1.00  0.00            
ATOM   2906 BENd LEU   351     353.340 274.800 107.250  1.00  0.00            
ATOM   2907 1SEA LEU   351     351.950 276.530 104.910  1.00  0.00            
ATOM   2908 5BCP ILE   352     355.720 272.750 106.440  1.00  0.00            
ATOM   2909 1SCA ILE   352     357.230 272.480 109.130  1.00  0.00            
ATOM   2910 5BSP THR   353     357.510 271.360 103.920  1.00  0.00            
ATOM   2911 1SSP THR   353     356.530 268.990 103.500  1.00  0.00            
ATOM   2912 5BSP VAL   354     358.800 272.790 101.300  1.00  0.00            
ATOM   2913 2SSA VAL   354     361.160 273.390 102.350  1.00  0.00            
ATOM   2914 5BSP ASN   355     356.700 273.520  99.410  1.00  0.00            
ATOM   2915 5SSP ASN   355     356.850 273.020  95.940  1.00  0.00            
ATOM   2916 BCNa PRO   356     353.540 272.090  99.250  1.00  0.00            
ATOM   2917 2SCA PRO   356     352.410 272.000 102.140  1.00  0.00            
ATOM   2918 5BCP ILE   357     351.960 270.850  95.810  1.00  0.00            
ATOM   2919 1SCA ILE   357     353.510 271.280  93.160  1.00  0.00            
ATOM   2920 BENd VAL   358     349.390 268.560  94.860  1.00  0.00            
ATOM   2921 2SEA VAL   358     346.930 268.830  95.820  1.00  0.00            
ATOM   2922 5BCP THR   359     349.840 267.130  90.410  1.00  0.00            
ATOM   2923 1SCP THR   359     352.410 266.980  90.780  1.00  0.00            
ATOM   2924 5BSP GLU   360     347.470 265.800  88.760  1.00  0.00            
ATOM   2925 SSQa GLU   360     349.500 263.270  86.780  1.00  0.00            
ATOM   2926 5BSP LYS   361     345.140 266.690  89.900  1.00  0.00            
ATOM   2927 3SSC LYS   361     342.620 267.860  88.620  1.00  0.00            
ATOM   2928 SSQd LYS   361     339.980 268.500  88.100  1.00  0.00            
ATOM   2929 5BSP ASP   362     344.330 264.940  92.320  1.00  0.00            
ATOM   2930 SSQa ASP   362     340.920 264.680  92.370  1.00  0.00            
ATOM   2931 5BCP SER   363     347.210 264.270  93.980  1.00  0.00            
ATOM   2932 1SCP SER   363     349.270 263.410  93.380  1.00  0.00            
ATOM   2933 BCNa PRO   364     346.790 263.710  97.680  1.00  0.00            
ATOM   2934 2SCA PRO   364     347.690 261.210  98.290  1.00  0.00            
ATOM   2935 5BCP VAL   365     350.550 264.870 100.020  1.00  0.00            
ATOM   2936 2SCA VAL   365     351.080 267.260  99.000  1.00  0.00            
ATOM   2937 5BCP ASN   366     351.020 264.580 103.130  1.00  0.00            
ATOM   2938 5SCP ASN   366     352.100 262.040 104.500  1.00  0.00            
ATOM   2939 5BCP ILE   367     352.090 267.460 104.030  1.00  0.00            
ATOM   2940 1SCA ILE   367     349.790 269.180 105.200  1.00  0.00            
ATOM   2941 5BCP GLU   368     353.860 268.190 107.610  1.00  0.00            
ATOM   2942 SCQa GLU   368     357.800 267.730 108.680  1.00  0.00            
ATOM   2943 0BEN ALA   369     352.780 270.510 110.190  1.00  0.00            
ATOM   2944 5BCP GLU   370     353.010 271.470 112.360  1.00  0.00            
ATOM   2945 SCQa GLU   370     356.950 271.310 114.050  1.00  0.00            
ATOM   2946 BCNa PRO   371     350.800 273.210 114.270  1.00  0.00            
ATOM   2947 2SCA PRO   371     349.260 271.080 115.040  1.00  0.00            
ATOM   2948 BCNa PRO   372     351.120 275.010 117.020  1.00  0.00            
ATOM   2949 2SCA PRO   372     352.420 277.580 116.330  1.00  0.00            
ATOM   2950 5BSP PHE   373     350.200 273.580 119.910  1.00  0.00            
ATOM   2951 4SSS PHE   373     351.680 275.700 122.140  1.00  0.00            
ATOM   2952 4SSS PHE   373     353.430 276.640 123.970  1.00  0.00            
ATOM   2953 4SSS PHE   373     352.260 278.340 122.230  1.00  0.00            
ATOM   2954 5BSP GLY   374     347.230 274.660 119.870  1.00  0.00            
ATOM   2955 5BCP ASP   375     345.090 275.820 119.020  1.00  0.00            
ATOM   2956 SCQa ASP   375     342.080 276.120 118.890  1.00  0.00            
ATOM   2957 5BCP SER   376     345.320 277.680 115.140  1.00  0.00            
ATOM   2958 1SCP SER   376     347.410 277.150 113.790  1.00  0.00            
ATOM   2959 BENd TYR   377     342.850 278.500 111.990  1.00  0.00            
ATOM   2960 4SES TYR   377     341.250 280.910 111.160  1.00  0.00            
ATOM   2961 4SES TYR   377     341.480 283.220 109.790  1.00  0.00            
ATOM   2962 1SES TYR   377     339.040 282.330 110.520  1.00  0.00            
ATOM   2963 BENd ILE   378     343.480 276.560 109.600  1.00  0.00            
ATOM   2964 1SEA ILE   378     344.830 274.240 111.130  1.00  0.00            
ATOM   2965 BENd ILE   379     341.980 277.330 106.900  1.00  0.00            
ATOM   2966 1SEA ILE   379     343.040 280.160 106.200  1.00  0.00            
ATOM   2967 5BCP ILE   380     341.670 275.500 103.800  1.00  0.00            
ATOM   2968 1SCA ILE   380     339.910 273.150 104.810  1.00  0.00            
ATOM   2969 5BCP GLY   381     341.520 277.860 102.380  1.00  0.00            
ATOM   2970 5BCP VAL   382     338.960 276.820  99.280  1.00  0.00            
ATOM   2971 2SCA VAL   382     337.360 275.100 100.510  1.00  0.00            
ATOM   2972 BTNd GLU   383     337.000 279.830  97.810  1.00  0.00            
ATOM   2973 STQa GLU   383     334.800 277.500  96.060  1.00  0.00            
ATOM   2974 0BTN PRO   384     334.960 282.000  99.710  1.00  0.00            
ATOM   2975 2STA PRO   384     332.600 282.050  97.760  1.00  0.00            
ATOM   2976 5BCP GLY   385     336.280 280.180 101.580  1.00  0.00            
ATOM   2977 5BCP GLN   386     336.560 279.290 103.390  1.00  0.00            
ATOM   2978 4SCP GLN   386     338.660 281.480 105.700  1.00  0.00            
ATOM   2979 5BCP LEU   387     336.100 276.940 105.280  1.00  0.00            
ATOM   2980 1SCA LEU   387     333.140 276.660 105.530  1.00  0.00            
ATOM   2981 BENd LYS   388     337.710 276.270 107.690  1.00  0.00            
ATOM   2982 3SEC LYS   388     335.850 273.500 108.100  1.00  0.00            
ATOM   2983 SEQd LYS   388     334.520 272.070 109.500  1.00  0.00            
ATOM   2984 BENd LEU   389     337.530 276.820 111.300  1.00  0.00            
ATOM   2985 1SEA LEU   389     336.010 274.300 113.040  1.00  0.00            
ATOM   2986 BENd ASN   390     339.970 276.690 113.850  1.00  0.00            
ATOM   2987 5SEP ASN   390     338.540 278.080 116.290  1.00  0.00            
ATOM   2988 5BCP TRP   391     341.240 273.540 114.370  1.00  0.00            
ATOM   2989 4SCS TRP   391     339.820 271.750 112.910  1.00  0.00            
ATOM   2990 1SCS TRP   391     338.700 269.840 111.370  1.00  0.00            
ATOM   2991 4SCS TRP   391     340.050 271.870 110.220  1.00  0.00            
ATOM   2992 4SCS TRP   391     339.150 269.830 108.710  1.00  0.00            
ATOM   2993 5BCP PHE   392     344.600 272.400 115.740  1.00  0.00            
ATOM   2994 4SCS PHE   392     344.400 269.730 113.750  1.00  0.00            
ATOM   2995 4SCS PHE   392     342.780 267.600 113.430  1.00  0.00            
ATOM   2996 4SCS PHE   392     343.560 269.040 111.280  1.00  0.00            
ATOM   2997 5BCP LYS   393     346.120 269.940 118.500  1.00  0.00            
ATOM   2998 3SCC LYS   393     346.950 267.210 117.230  1.00  0.00            
ATOM   2999 SCQd LYS   393     346.760 265.610 115.550  1.00  0.00            
ATOM   3000 5BCP LYS   394     348.740 270.140 120.450  1.00  0.00            
ATOM   3001 3SCC LYS   394     347.460 270.160 123.290  1.00  0.00            
ATOM   3002 SCQd LYS   394     348.060 272.370 124.810  1.00  0.00            
ATOM   3003 5BCP GLY   395     351.420 270.180 120.960  1.00  0.00            
ATOM   3004 5BCP SER   396     352.930 270.880 122.780  1.00  0.00            
ATOM   3005 1SCP SER   396     353.140 272.020 125.130  1.00  0.00            
ATOM   3006 BHNd SER   397     355.700 273.760 120.330  1.00  0.00            
ATOM   3007 1SHP SER   397     354.950 272.750 118.530  1.00  0.00            
ATOM   3008 BHNd ILE   398     357.900 273.730 122.360  1.00  0.00            
ATOM   3009 1SHA ILE   398     358.930 276.640 122.650  1.00  0.00            
ATOM   3010 BHNd GLY   399     357.820 270.530 123.040  1.00  0.00            
ATOM   3011 BHNd GLN   400     358.480 269.220 120.250  1.00  0.00            
ATOM   3012 4SHP GLN   400     359.590 265.400 119.900  1.00  0.00            
ATOM   3013 0BHN MET   401     361.440 270.900 119.660  1.00  0.00            
ATOM   3014 5SHC MET   401     360.080 273.500 117.590  1.00  0.00            
ATOM   3015 0BHN ILE   402     363.150 269.970 122.600  1.00  0.00            
ATOM   3016 1SHA ILE   402     362.660 271.880 124.990  1.00  0.00            
ATOM   3017 0BHN GLU   403     362.970 267.010 122.580  1.00  0.00            
ATOM   3018 SHQa GLU   403     360.220 265.750 124.800  1.00  0.00            
ATOM   3019 0BHN THR   404     364.380 266.830 119.740  1.00  0.00            
ATOM   3020 1SHP THR   404     364.330 264.480 118.620  1.00  0.00            
ATOM   3021 0BHN THR   405     366.980 268.600 120.290  1.00  0.00            
ATOM   3022 1SHP THR   405     368.670 269.670 118.630  1.00  0.00            
ATOM   3023 0BHN MET   406     368.280 266.390 123.550  1.00  0.00            
ATOM   3024 5SHC MET   406     366.220 268.480 126.520  1.00  0.00            
ATOM   3025 0BHN ARG   407     368.380 263.780 121.950  1.00  0.00            
ATOM   3026 0SHN ARG   407     366.110 261.910 122.390  1.00  0.00            
ATOM   3027 SHQd ARG   407     362.590 262.080 122.840  1.00  0.00            
ATOM   3028 0BHN GLY   408     370.470 264.990 119.810  1.00  0.00            
ATOM   3029 0BHN ALA   409     372.440 265.710 122.060  1.00  0.00            
ATOM   3030 BHNa LYS   410     372.800 262.760 123.270  1.00  0.00            
ATOM   3031 3SHC LYS   410     371.340 262.780 126.310  1.00  0.00            
ATOM   3032 SHQd LYS   410     369.430 260.720 126.640  1.00  0.00            
ATOM   3033 BHNa ARG   411     373.920 261.450 120.800  1.00  0.00            
ATOM   3034 0SHN ARG   411     373.230 261.010 118.140  1.00  0.00            
ATOM   3035 SHQd ARG   411     371.820 258.080 117.030  1.00  0.00            
ATOM   3036 BHNa MET   412     376.830 263.600 120.480  1.00  0.00            
ATOM   3037 5SHC MET   412     377.080 267.230 121.250  1.00  0.00            
ATOM   3038 0BTN ALA   413     377.920 262.960 123.530  1.00  0.00            
ATOM   3039 BTNd ILE   414     378.250 259.540 123.610  1.00  0.00            
ATOM   3040 1STA ILE   414     375.870 258.980 125.520  1.00  0.00            
ATOM   3041 BTNd LEU   415     380.350 260.340 120.270  1.00  0.00            
ATOM   3042 1STA LEU   415     377.770 259.400 118.010  1.00  0.00            
ATOM   3043 5BSP GLY   416     382.310 260.920 119.760  1.00  0.00            
ATOM   3044 BHNd ASP   417     383.930 262.110 116.220  1.00  0.00            
ATOM   3045 SHQa ASP   417     385.480 260.020 114.730  1.00  0.00            
ATOM   3046 BHNd THR   418     380.330 262.080 114.580  1.00  0.00            
ATOM   3047 1SHP THR   418     380.280 262.450 112.000  1.00  0.00            
ATOM   3048 0BHN ALA   419     378.840 264.250 116.630  1.00  0.00            
ATOM   3049 BHNd TRP   420     380.680 267.290 115.370  1.00  0.00            
ATOM   3050 4SHS TRP   420     378.580 269.250 116.960  1.00  0.00            
ATOM   3051 1SHS TRP   420     377.700 271.530 118.110  1.00  0.00            
ATOM   3052 4SHS TRP   420     380.040 270.440 118.890  1.00  0.00            
ATOM   3053 4SHS TRP   420     379.230 272.790 119.940  1.00  0.00            
ATOM   3054 BHNa ASP   421     379.450 267.400 112.110  1.00  0.00            
ATOM   3055 SHQa ASP   421     381.380 268.910 110.390  1.00  0.00            
ATOM   3056 BHNa PHE   422     376.500 267.890 112.610  1.00  0.00            
ATOM   3057 4SHS PHE   422     374.830 267.080 115.020  1.00  0.00            
ATOM   3058 4SHS PHE   422     373.990 265.270 116.840  1.00  0.00            
ATOM   3059 4SHS PHE   422     373.800 267.910 117.370  1.00  0.00            
ATOM   3060 5BSP GLY   423     376.270 269.710 111.490  1.00  0.00            
ATOM   3061 5BCP SER   424     377.510 271.670 108.080  1.00  0.00            
ATOM   3062 1SCP SER   424     375.540 272.770 107.270  1.00  0.00            
ATOM   3063 5BSP LEU   425     380.590 273.400 107.660  1.00  0.00            
ATOM   3064 1SSA LEU   425     379.700 275.390 104.970  1.00  0.00            
ATOM   3065 5BCP GLY   426     382.580 273.700 109.430  1.00  0.00            
ATOM   3066 5BSP GLY   427     385.200 276.210 110.900  1.00  0.00            
ATOM   3067 5BSP VAL   428     384.550 276.750 113.920  1.00  0.00            
ATOM   3068 2SSA VAL   428     386.800 277.520 115.110  1.00  0.00            
ATOM   3069 BHNd PHE   429     382.510 275.200 116.030  1.00  0.00            
ATOM   3070 4SHS PHE   429     383.420 276.100 118.930  1.00  0.00            
ATOM   3071 4SHS PHE   429     384.130 274.770 121.170  1.00  0.00            
ATOM   3072 4SHS PHE   429     384.050 277.470 121.170  1.00  0.00            
ATOM   3073 BHNd THR   430     382.190 271.890 114.150  1.00  0.00            
ATOM   3074 1SHP THR   430     379.740 272.250 113.390  1.00  0.00            
ATOM   3075 BHNd SER   431     385.790 271.950 113.370  1.00  0.00            
ATOM   3076 1SHP SER   431     386.610 270.480 111.740  1.00  0.00            
ATOM   3077 BHNd ILE   432     386.680 272.480 117.090  1.00  0.00            
ATOM   3078 1SHA ILE   432     389.290 274.040 117.680  1.00  0.00            
ATOM   3079 0BHN GLY   433     384.960 270.000 118.140  1.00  0.00            
ATOM   3080 0BHN LYS   434     386.320 267.890 117.030  1.00  0.00            
ATOM   3081 3SHC LYS   434     388.040 265.090 116.250  1.00  0.00            
ATOM   3082 SHQd LYS   434     389.020 263.170 114.930  1.00  0.00            
ATOM   3083 5BHC ALA   435     389.260 268.890 118.830  1.00  0.00            
ATOM   3084 0BHN LEU   436     387.800 268.380 121.860  1.00  0.00            
ATOM   3085 1SHA LEU   436     386.080 270.750 123.150  1.00  0.00            
ATOM   3086 0BHN HIS   437     386.930 264.670 121.170  1.00  0.00            
ATOM   3087 4SHS HIS   437     384.960 263.920 123.220  1.00  0.00            
ATOM   3088 1SHS HIS   437     384.840 261.440 124.290  1.00  0.00            
ATOM   3089 1SHS HIS   437     382.780 263.150 124.610  1.00  0.00            
ATOM   3090 0BHN GLN   438     389.380 263.710 120.440  1.00  0.00            
ATOM   3091 4SHP GLN   438     387.580 260.090 119.240  1.00  0.00            
ATOM   3092 BHNa VAL   439     390.990 264.590 123.640  1.00  0.00            
ATOM   3093 2SHA VAL   439     392.420 266.660 124.460  1.00  0.00            
ATOM   3094 BHNa PHE   440     389.060 263.080 125.440  1.00  0.00            
ATOM   3095 4SHS PHE   440     387.720 265.790 126.490  1.00  0.00            
ATOM   3096 4SHS PHE   440     385.520 267.360 126.460  1.00  0.00            
ATOM   3097 4SHS PHE   440     387.960 268.470 126.790  1.00  0.00            
ATOM   3098 BHNa GLY   441     389.890 259.890 123.800  1.00  0.00            
ATOM   3099 0BHN ALA   442     393.010 260.180 124.560  1.00  0.00            
ATOM   3100 BTNd ILE   443     392.690 260.180 127.940  1.00  0.00            
ATOM   3101 1STA ILE   443     393.400 263.160 128.410  1.00  0.00            
ATOM   3102 BHNd TYR   444     388.770 259.940 130.520  1.00  0.00            
ATOM   3103 4SHS TYR   444     390.600 261.800 132.500  1.00  0.00            
ATOM   3104 4SHS TYR   444     391.680 263.140 134.580  1.00  0.00            
ATOM   3105 1SHS TYR   444     393.270 261.700 132.930  1.00  0.00            
ATOM   3106 BHNd GLY   445     387.330 257.790 128.260  1.00  0.00            
ATOM   3107 0BHN ALA   446     390.230 256.570 126.990  1.00  0.00            
ATOM   3108 0BTN ALA   447     392.300 257.210 129.750  1.00  0.00            
ATOM   3109 5BSP PHE   448     393.950 255.620 128.190  1.00  0.00            
ATOM   3110 4SSS PHE   448     396.800 256.940 127.650  1.00  0.00            
ATOM   3111 4SSS PHE   448     397.600 259.480 127.200  1.00  0.00            
ATOM   3112 4SSS PHE   448     399.430 257.540 127.590  1.00  0.00            
ATOM   3113 BTNd SER   449     392.460 252.780 126.530  1.00  0.00            
ATOM   3114 1STP SER   449     393.340 251.650 124.770  1.00  0.00            
ATOM   3115 BTNd GLY   450     389.750 251.830 128.490  1.00  0.00            
ATOM   3116 5BCP VAL   451     389.230 253.240 130.700  1.00  0.00            
ATOM   3117 2SCA VAL   451     387.860 255.030 132.110  1.00  0.00            
ATOM   3118 5BCP SER   452     387.010 250.230 134.280  1.00  0.00            
ATOM   3119 1SCP SER   452     389.350 249.250 134.090  1.00  0.00            
ATOM   3120 BHNd TRP   453     385.510 250.370 136.580  1.00  0.00            
ATOM   3121 4SHS TRP   453     383.080 248.800 137.650  1.00  0.00            
ATOM   3122 1SHS TRP   453     381.290 247.250 138.950  1.00  0.00            
ATOM   3123 4SHS TRP   453     383.360 248.350 140.300  1.00  0.00            
ATOM   3124 4SHS TRP   453     381.980 246.290 141.380  1.00  0.00            
ATOM   3125 BHNd ILE   454     388.290 251.470 138.670  1.00  0.00            
ATOM   3126 1SHA ILE   454     388.470 249.920 141.350  1.00  0.00            
ATOM   3127 BHNd MET   455     389.240 254.160 137.080  1.00  0.00            
ATOM   3128 5SHC MET   455     392.660 254.080 138.780  1.00  0.00            
ATOM   3129 BHNd LYS   456     385.880 255.700 136.820  1.00  0.00            
ATOM   3130 3SHC LYS   456     383.830 254.590 134.910  1.00  0.00            
ATOM   3131 SHQd LYS   456     382.850 253.280 132.510  1.00  0.00            
ATOM   3132 0BHN ILE   457     385.420 255.750 139.910  1.00  0.00            
ATOM   3133 1SHA ILE   457     384.800 252.910 140.990  1.00  0.00            
ATOM   3134 0BHN LEU   458     387.890 258.030 140.920  1.00  0.00            
ATOM   3135 1SHA LEU   458     389.440 255.690 142.210  1.00  0.00            
ATOM   3136 0BHN ILE   459     386.660 260.620 138.870  1.00  0.00            
ATOM   3137 1SHA ILE   459     388.500 263.020 138.210  1.00  0.00            
ATOM   3138 0BHN GLY   460     384.230 260.890 140.390  1.00  0.00            
ATOM   3139 0BHN VAL   461     386.040 261.700 143.880  1.00  0.00            
ATOM   3140 2SHA VAL   461     387.220 260.160 145.690  1.00  0.00            
ATOM   3141 0BHN ILE   462     387.580 264.470 142.940  1.00  0.00            
ATOM   3142 1SHA ILE   462     390.520 264.760 143.870  1.00  0.00            
ATOM   3143 0BHN ILE   463     384.600 265.970 141.970  1.00  0.00            
ATOM   3144 1SHA ILE   463     385.180 266.330 138.940  1.00  0.00            
ATOM   3145 0BHN THR   464     383.620 265.960 144.690  1.00  0.00            
ATOM   3146 1SHP THR   464     382.810 264.800 146.870  1.00  0.00            
ATOM   3147 BHNa TRP   465     386.830 268.060 146.010  1.00  0.00            
ATOM   3148 4SHS TRP   465     387.420 266.660 148.300  1.00  0.00            
ATOM   3149 1SHS TRP   465     387.710 265.150 150.530  1.00  0.00            
ATOM   3150 4SHS TRP   465     387.540 263.970 148.110  1.00  0.00            
ATOM   3151 4SHS TRP   465     388.140 262.500 150.290  1.00  0.00            
ATOM   3152 BHNa ILE   466     386.270 270.490 144.650  1.00  0.00            
ATOM   3153 1SHA ILE   466     385.150 270.560 141.760  1.00  0.00            
ATOM   3154 BHNa GLY   467     382.970 270.380 146.340  1.00  0.00            
ATOM   3155 BHNa MET   468     384.160 269.990 149.590  1.00  0.00            
ATOM   3156 5SHC MET   468     382.860 267.050 151.040  1.00  0.00            
ATOM   3157 5BSP ASN   469     385.430 272.850 149.800  1.00  0.00            
ATOM   3158 5SSP ASN   469     387.000 273.280 152.450  1.00  0.00            
ATOM   3159 5BSP SER   470     385.020 275.910 147.990  1.00  0.00            
ATOM   3160 1SSP SER   470     384.400 275.230 145.740  1.00  0.00            
ATOM   3161 5BSP ARG   471     384.030 279.520 149.250  1.00  0.00            
ATOM   3162 0SSN ARG   471     384.600 281.290 152.110  1.00  0.00            
ATOM   3163 SSQd ARG   471     386.370 282.210 154.190  1.00  0.00            
ATOM   3164 5BSP SER   472     380.280 280.680 149.280  1.00  0.00            
ATOM   3165 1SSP SER   472     379.860 281.940 150.960  1.00  0.00            
ATOM   3166 5BSP THR   473     378.440 277.670 148.060  1.00  0.00            
ATOM   3167 1SSP THR   473     376.280 277.030 149.360  1.00  0.00            
ATOM   3168 BTNd SER   474     380.470 274.490 149.020  1.00  0.00            
ATOM   3169 1STP SER   474     381.400 275.610 151.220  1.00  0.00            
ATOM   3170 BHNd LEU   475     379.200 273.630 146.910  1.00  0.00            
ATOM   3171 1SHA LEU   475     379.970 275.420 144.110  1.00  0.00            
ATOM   3172 BHNd SER   476     377.280 271.630 148.340  1.00  0.00            
ATOM   3173 1SHP SER   476     378.280 270.000 150.270  1.00  0.00            
ATOM   3174 BHNd VAL   477     375.350 271.450 145.680  1.00  0.00            
ATOM   3175 2SHA VAL   477     372.710 271.450 145.840  1.00  0.00            
ATOM   3176 BHNd SER   478     377.720 270.510 143.690  1.00  0.00            
ATOM   3177 1SHP SER   478     379.350 271.340 141.970  1.00  0.00            
ATOM   3178 BHNa LEU   479     378.340 267.570 145.600  1.00  0.00            
ATOM   3179 1SHA LEU   479     378.150 265.390 148.600  1.00  0.00            
ATOM   3180 BHNa VAL   480     374.550 266.350 144.700  1.00  0.00            
ATOM   3181 2SHA VAL   480     373.480 264.790 146.560  1.00  0.00            
ATOM   3182 BHNa LEU   481     375.040 266.540 141.760  1.00  0.00            
ATOM   3183 1SHA LEU   481     373.000 268.790 140.660  1.00  0.00            
ATOM   3184 BHNa VAL   482     378.380 264.260 141.950  1.00  0.00            
ATOM   3185 2SHA VAL   482     379.950 266.300 141.320  1.00  0.00            
ATOM   3186 BTNd GLY   483     376.930 262.290 145.220  1.00  0.00            
ATOM   3187 BTNd VAL   484     374.750 258.710 144.290  1.00  0.00            
ATOM   3188 2STA VAL   484     373.760 257.390 146.370  1.00  0.00            
ATOM   3189 BHNd VAL   485     374.440 259.550 141.500  1.00  0.00            
ATOM   3190 2SHA VAL   485     373.060 261.790 141.200  1.00  0.00            
ATOM   3191 BHNd THR   486     378.430 259.420 140.080  1.00  0.00            
ATOM   3192 1SHP THR   486     377.440 259.950 137.730  1.00  0.00            
ATOM   3193 BHNd LEU   487     379.420 257.840 142.280  1.00  0.00            
ATOM   3194 1SHA LEU   487     379.130 257.850 145.440  1.00  0.00            
ATOM   3195 BHNd TYR   488     377.020 255.420 141.800  1.00  0.00            
ATOM   3196 4SHS TYR   488     375.590 253.380 144.400  1.00  0.00            
ATOM   3197 4SHS TYR   488     374.180 251.920 146.180  1.00  0.00            
ATOM   3198 1SHS TYR   488     376.230 250.790 144.840  1.00  0.00            
ATOM   3199 BHNa LEU   489     377.890 255.090 138.570  1.00  0.00            
ATOM   3200 1SHA LEU   489     375.690 255.910 136.620  1.00  0.00            
ATOM   3201 BHNa GLY   490     380.640 253.890 138.980  1.00  0.00            
ATOM   3202 BHNa VAL   491     379.360 251.390 140.910  1.00  0.00            
ATOM   3203 2SHA VAL   491     380.420 251.820 143.300  1.00  0.00            
ATOM   3204 BHNa MET   492     376.960 250.430 138.280  1.00  0.00            
ATOM   3205 5SHC MET   492     373.800 251.720 139.340  1.00  0.00            
ATOM   3206 5BCP VAL   493     379.300 251.030 135.360  1.00  0.00            
ATOM   3207 2SCA VAL   493     377.910 252.620 133.750  1.00  0.00            
ATOM   3208 5BCP GLN   494     381.160 248.360 132.780  1.00  0.00            
ATOM   3209 4SCP GLN   494     377.520 247.800 132.100  1.00  0.00            
ATOM   3210 BCQa ALA   495     382.570 247.670 132.340  1.00  0.00            
ATOM   3211 BCQd SER     1     343.120 262.610 148.150  1.00  0.00            
ATOM   3212 1SCP SER     1     343.220 263.950 150.040  1.00  0.00            
ATOM   3213 5BCP VAL     2     341.000 260.390 147.000  1.00  0.00            
ATOM   3214 2SCA VAL     2     338.490 260.550 147.830  1.00  0.00            
ATOM   3215 4BSP ALA     3     343.170 259.270 146.450  1.00  0.00            
ATOM   3216 5BSP LEU     4     345.430 258.930 146.780  1.00  0.00            
ATOM   3217 1SSA LEU     4     346.130 255.500 147.250  1.00  0.00            
ATOM   3218 5BCP VAL     5     348.250 259.760 148.340  1.00  0.00            
ATOM   3219 2SCA VAL     5     349.380 258.820 150.550  1.00  0.00            
ATOM   3220 BCNa PRO     6     348.430 263.790 148.870  1.00  0.00            
ATOM   3221 2SCA PRO     6     351.040 263.830 148.230  1.00  0.00            
ATOM   3222 5BSP HIS     7     346.630 265.510 146.270  1.00  0.00            
ATOM   3223 4SSS HIS     7     344.410 267.450 146.300  1.00  0.00            
ATOM   3224 1SSS HIS     7     342.800 268.720 148.060  1.00  0.00            
ATOM   3225 1SSS HIS     7     341.950 268.260 145.540  1.00  0.00            
ATOM   3226 5BSP VAL     8     348.690 265.840 143.140  1.00  0.00            
ATOM   3227 2SSA VAL     8     349.750 263.420 143.390  1.00  0.00            
ATOM   3228 BTNd GLY     9     347.040 266.660 140.000  1.00  0.00            
ATOM   3229 BTNd MET    10     343.100 266.410 141.120  1.00  0.00            
ATOM   3230 5STC MET    10     343.750 262.750 143.230  1.00  0.00            
ATOM   3231 5BCP GLY    11     341.280 266.490 139.150  1.00  0.00            
ATOM   3232 5BCP LEU    12     340.690 266.740 136.280  1.00  0.00            
ATOM   3233 1SCA LEU    12     341.350 264.450 134.090  1.00  0.00            
ATOM   3234 5BCP GLU    13     339.430 268.590 134.130  1.00  0.00            
ATOM   3235 SCQa GLU    13     342.210 271.570 133.170  1.00  0.00            
ATOM   3236 5BCP THR    14     336.250 270.610 134.100  1.00  0.00            
ATOM   3237 1SCP THR    14     334.830 269.410 132.290  1.00  0.00            
ATOM   3238 4BSP ALA    15     336.260 273.490 134.520  1.00  0.00            
ATOM   3239 5BSP THR    16     335.360 274.930 137.880  1.00  0.00            
ATOM   3240 1SSP THR    16     337.730 275.730 138.550  1.00  0.00            
ATOM   3241 5BCP GLU    17     333.810 272.930 139.460  1.00  0.00            
ATOM   3242 SCQa GLU    17     330.570 275.210 139.570  1.00  0.00            
ATOM   3243 5BCP THR    18     334.110 268.760 138.050  1.00  0.00            
ATOM   3244 1SCP THR    18     331.580 268.200 138.330  1.00  0.00            
ATOM   3245 5BSP TRP    19     335.820 266.340 139.940  1.00  0.00            
ATOM   3246 4SSS TRP    19     334.880 263.260 140.550  1.00  0.00            
ATOM   3247 1SSS TRP    19     333.300 261.530 141.880  1.00  0.00            
ATOM   3248 4SSS TRP    19     334.790 263.310 143.240  1.00  0.00            
ATOM   3249 4SSS TRP    19     333.400 261.410 144.570  1.00  0.00            
ATOM   3250 5BSP MET    20     337.500 267.510 142.250  1.00  0.00            
ATOM   3251 5SSC MET    20     339.240 264.600 143.730  1.00  0.00            
ATOM   3252 BTNd SER    21     337.750 270.440 143.490  1.00  0.00            
ATOM   3253 1STP SER    21     337.620 272.580 142.690  1.00  0.00            
ATOM   3254 BTNd SER    22     338.090 270.170 147.630  1.00  0.00            
ATOM   3255 1STP SER    22     338.990 271.220 149.670  1.00  0.00            
ATOM   3256 BHNd GLU    23     334.550 268.660 147.890  1.00  0.00            
ATOM   3257 SHQa GLU    23     333.970 270.910 150.680  1.00  0.00            
ATOM   3258 BHNd GLY    24     335.640 265.080 147.740  1.00  0.00            
ATOM   3259 0BHN ALA    25     339.000 265.460 148.360  1.00  0.00            
ATOM   3260 BHNd TRP    26     338.370 266.920 151.860  1.00  0.00            
ATOM   3261 4SHS TRP    26     341.040 267.540 153.480  1.00  0.00            
ATOM   3262 1SHS TRP    26     343.300 268.360 154.710  1.00  0.00            
ATOM   3263 4SHS TRP    26     341.200 267.490 156.180  1.00  0.00            
ATOM   3264 4SHS TRP    26     343.370 268.530 157.410  1.00  0.00            
ATOM   3265 0BHN LYS    27     336.480 264.240 152.870  1.00  0.00            
ATOM   3266 3SHC LYS    27     333.660 265.890 152.430  1.00  0.00            
ATOM   3267 SHQd LYS    27     331.610 266.500 151.500  1.00  0.00            
ATOM   3268 0BHN HIS    28     338.930 261.400 152.460  1.00  0.00            
ATOM   3269 4SHS HIS    28     338.460 258.180 152.280  1.00  0.00            
ATOM   3270 1SHS HIS    28     336.630 256.270 152.840  1.00  0.00            
ATOM   3271 1SHS HIS    28     337.420 256.670 150.290  1.00  0.00            
ATOM   3272 5BHC ALA    29     340.820 262.910 153.970  1.00  0.00            
ATOM   3273 0BHN GLN    30     339.080 263.000 156.840  1.00  0.00            
ATOM   3274 4SHP GLN    30     337.550 263.640 160.200  1.00  0.00            
ATOM   3275 0BHN ARG    31     338.910 259.610 157.020  1.00  0.00            
ATOM   3276 0SHN ARG    31     336.380 258.920 158.050  1.00  0.00            
ATOM   3277 SHQd ARG    31     334.090 259.300 160.500  1.00  0.00            
ATOM   3278 0BHN ILE    32     342.200 259.080 157.030  1.00  0.00            
ATOM   3279 1SHA ILE    32     342.950 256.370 155.730  1.00  0.00            
ATOM   3280 0BHN GLU    33     342.710 260.300 159.280  1.00  0.00            
ATOM   3281 SHQa GLU    33     342.620 263.820 159.650  1.00  0.00            
ATOM   3282 0BHN THR    34     340.690 257.700 161.160  1.00  0.00            
ATOM   3283 1SHP THR    34     338.750 258.880 162.420  1.00  0.00            
ATOM   3284 BHNa TRP    35     342.130 255.220 160.020  1.00  0.00            
ATOM   3285 4SHS TRP    35     342.520 252.170 159.830  1.00  0.00            
ATOM   3286 1SHS TRP    35     342.370 249.490 159.490  1.00  0.00            
ATOM   3287 4SHS TRP    35     344.310 250.910 158.240  1.00  0.00            
ATOM   3288 4SHS TRP    35     344.030 248.270 157.740  1.00  0.00            
ATOM   3289 BHNa ILE    36     345.410 256.230 161.000  1.00  0.00            
ATOM   3290 1SHA ILE    36     347.130 255.070 158.710  1.00  0.00            
ATOM   3291 BHNa LEU    37     344.720 256.530 164.200  1.00  0.00            
ATOM   3292 1SHA LEU    37     343.990 260.010 164.300  1.00  0.00            
ATOM   3293 BHNa ARG    38     343.970 253.780 164.660  1.00  0.00            
ATOM   3294 0SHN ARG    38     341.190 252.510 163.950  1.00  0.00            
ATOM   3295 SHQd ARG    38     340.600 249.970 165.370  1.00  0.00            
ATOM   3296 5BCP HIS    39     346.890 252.380 164.380  1.00  0.00            
ATOM   3297 4SCS HIS    39     347.070 250.250 162.080  1.00  0.00            
ATOM   3298 1SCS HIS    39     346.270 247.810 162.900  1.00  0.00            
ATOM   3299 1SCS HIS    39     347.430 248.100 160.480  1.00  0.00            
ATOM   3300 BCNa PRO    40     349.420 253.620 165.680  1.00  0.00            
ATOM   3301 2SCA PRO    40     348.960 255.770 167.580  1.00  0.00            
ATOM   3302 BTNd GLY    41     352.210 254.390 164.000  1.00  0.00            
ATOM   3303 BHNd PHE    42     350.660 257.250 161.620  1.00  0.00            
ATOM   3304 4SHS PHE    42     351.820 258.580 159.150  1.00  0.00            
ATOM   3305 4SHS PHE    42     354.100 259.370 157.940  1.00  0.00            
ATOM   3306 4SHS PHE    42     351.750 259.470 156.600  1.00  0.00            
ATOM   3307 BHNd THR    43     349.910 259.090 164.100  1.00  0.00            
ATOM   3308 1SHP THR    43     349.150 261.530 163.660  1.00  0.00            
ATOM   3309 BHNd ILE    44     352.990 258.700 165.890  1.00  0.00            
ATOM   3310 1SHA ILE    44     351.900 260.080 168.440  1.00  0.00            
ATOM   3311 BHNd MET    45     355.060 259.980 163.500  1.00  0.00            
ATOM   3312 5SHC MET    45     356.920 256.540 162.200  1.00  0.00            
ATOM   3313 5BHC ALA    46     353.420 262.650 162.740  1.00  0.00            
ATOM   3314 5BHC ALA    47     353.450 263.880 165.710  1.00  0.00            
ATOM   3315 0BHN ILE    48     356.890 263.950 166.040  1.00  0.00            
ATOM   3316 1SHA ILE    48     357.480 261.290 167.530  1.00  0.00            
ATOM   3317 BHNa LEU    49     357.200 266.120 163.540  1.00  0.00            
ATOM   3318 1SHA LEU    49     357.400 265.080 160.630  1.00  0.00            
ATOM   3319 0BHN ALA    50     355.250 268.410 164.840  1.00  0.00            
ATOM   3320 BHNa TYR    51     357.130 268.750 167.960  1.00  0.00            
ATOM   3321 4SHS TYR    51     354.570 267.400 170.060  1.00  0.00            
ATOM   3322 4SHS TYR    51     352.610 265.650 170.700  1.00  0.00            
ATOM   3323 1SHS TYR    51     352.780 268.020 171.990  1.00  0.00            
ATOM   3324 BHNa THR    52     360.490 269.840 165.970  1.00  0.00            
ATOM   3325 1SHP THR    52     361.480 267.440 165.830  1.00  0.00            
ATOM   3326 5BSP ILE    53     359.390 271.380 163.720  1.00  0.00            
ATOM   3327 1SSA ILE    53     357.940 270.750 161.060  1.00  0.00            
ATOM   3328 5BSP GLY    54     358.770 275.030 164.000  1.00  0.00            
ATOM   3329 5BCP THR    55     357.410 275.890 166.280  1.00  0.00            
ATOM   3330 1SCP THR    55     357.470 274.760 168.620  1.00  0.00            
ATOM   3331 5BSP THR    56     355.250 278.640 166.190  1.00  0.00            
ATOM   3332 1SSP THR    56     356.250 280.830 165.210  1.00  0.00            
ATOM   3333 5BSP HIS    57     352.380 277.320 166.600  1.00  0.00            
ATOM   3334 4SSS HIS    57     352.040 277.550 169.560  1.00  0.00            
ATOM   3335 1SSS HIS    57     351.830 277.570 172.250  1.00  0.00            
ATOM   3336 1SSS HIS    57     349.610 277.640 170.730  1.00  0.00            
ATOM   3337 BHNd PHE    58     351.010 276.680 164.590  1.00  0.00            
ATOM   3338 4SHS PHE    58     349.280 277.460 162.420  1.00  0.00            
ATOM   3339 4SHS PHE    58     348.030 279.290 160.880  1.00  0.00            
ATOM   3340 4SHS PHE    58     347.120 276.750 160.960  1.00  0.00            
ATOM   3341 BHNd GLN    59     353.410 275.150 163.440  1.00  0.00            
ATOM   3342 4SHP GLN    59     355.150 277.580 161.140  1.00  0.00            
ATOM   3343 BHNd ARG    60     352.810 272.140 165.060  1.00  0.00            
ATOM   3344 0SHN ARG    60     353.470 272.120 168.360  1.00  0.00            
ATOM   3345 SHQd ARG    60     353.890 272.770 171.690  1.00  0.00            
ATOM   3346 0BHN ALA    61     349.710 272.110 164.360  1.00  0.00            
ATOM   3347 0BHN LEU    62     349.890 271.970 160.940  1.00  0.00            
ATOM   3348 1SHA LEU    62     351.150 274.640 159.170  1.00  0.00            
ATOM   3349 0BHN ILE    63     352.230 269.100 160.410  1.00  0.00            
ATOM   3350 1SHA ILE    63     353.440 270.670 158.020  1.00  0.00            
ATOM   3351 0BHN PHE    64     350.520 267.090 162.280  1.00  0.00            
ATOM   3352 4SHS PHE    64     350.070 267.070 165.420  1.00  0.00            
ATOM   3353 4SHS PHE    64     348.840 265.330 167.070  1.00  0.00            
ATOM   3354 4SHS PHE    64     349.560 267.770 167.980  1.00  0.00            
ATOM   3355 0BHN ILE    65     347.060 267.380 160.580  1.00  0.00            
ATOM   3356 1SHA ILE    65     345.420 265.660 162.570  1.00  0.00            
ATOM   3357 0BHN LEU    66     348.450 266.930 157.800  1.00  0.00            
ATOM   3358 1SHA LEU    66     348.490 270.030 156.600  1.00  0.00            
ATOM   3359 BHNa LEU    67     349.810 264.070 158.380  1.00  0.00            
ATOM   3360 1SHA LEU    67     352.630 264.290 157.070  1.00  0.00            
ATOM   3361 BHNa THR    68     347.350 262.700 158.940  1.00  0.00            
ATOM   3362 1SHP THR    68     347.400 260.110 158.780  1.00  0.00            
ATOM   3363 0BHN ALA    69     345.310 263.870 155.610  1.00  0.00            
ATOM   3364 BHNa VAL    70     347.480 262.320 153.570  1.00  0.00            
ATOM   3365 2SHA VAL    70     350.120 262.540 153.520  1.00  0.00            
ATOM   3366 4BCP ALA    71     346.130 259.630 153.770  1.00  0.00            
ATOM   3367 BCQa PRO    72     343.580 259.270 151.630  1.00  0.00            
ATOM   3368 2SCA PRO    72     342.910 256.630 150.510  1.00  0.00            
ATOM   3369 BCQd SER     1     373.490 239.090 132.460  1.00  0.00            
ATOM   3370 1SCP SER     1     374.470 239.180 130.840  1.00  0.00            
ATOM   3371 5BCP VAL     2     372.770 240.970 135.340  1.00  0.00            
ATOM   3372 2SCA VAL     2     370.360 241.940 134.820  1.00  0.00            
ATOM   3373 4BSP ALA     3     374.540 240.640 136.450  1.00  0.00            
ATOM   3374 5BSP LEU     4     377.570 239.520 135.510  1.00  0.00            
ATOM   3375 1SSA LEU     4     378.820 239.070 138.760  1.00  0.00            
ATOM   3376 5BCP VAL     5     379.430 237.640 132.820  1.00  0.00            
ATOM   3377 2SCA VAL     5     378.760 238.050 130.290  1.00  0.00            
ATOM   3378 BCNa PRO     6     382.250 235.330 133.370  1.00  0.00            
ATOM   3379 2SCA PRO     6     380.240 234.260 135.590  1.00  0.00            
ATOM   3380 5BSP HIS     7     384.760 233.810 133.870  1.00  0.00            
ATOM   3381 4SSS HIS     7     386.750 234.070 131.640  1.00  0.00            
ATOM   3382 1SSS HIS     7     387.860 235.660 129.760  1.00  0.00            
ATOM   3383 1SSS HIS     7     389.300 233.650 130.850  1.00  0.00            
ATOM   3384 5BSP VAL     8     386.560 235.870 136.160  1.00  0.00            
ATOM   3385 2SSA VAL     8     384.950 237.730 137.150  1.00  0.00            
ATOM   3386 BTNd GLY     9     389.270 234.960 137.860  1.00  0.00            
ATOM   3387 BTNd MET    10     390.000 233.250 139.210  1.00  0.00            
ATOM   3388 5STC MET    10     387.310 234.550 142.290  1.00  0.00            
ATOM   3389 5BCP GLY    11     391.090 231.240 140.460  1.00  0.00            
ATOM   3390 5BCP LEU    12     393.750 229.750 141.940  1.00  0.00            
ATOM   3391 1SCA LEU    12     396.270 229.820 140.180  1.00  0.00            
ATOM   3392 5BCP GLU    13     393.770 228.380 144.070  1.00  0.00            
ATOM   3393 SCQa GLU    13     396.330 229.590 146.430  1.00  0.00            
ATOM   3394 5BCP THR    14     392.840 225.080 145.880  1.00  0.00            
ATOM   3395 1SCP THR    14     390.940 223.700 144.770  1.00  0.00            
ATOM   3396 4BSP ALA    15     395.110 224.440 147.250  1.00  0.00            
ATOM   3397 5BSP THR    16     397.370 224.550 145.850  1.00  0.00            
ATOM   3398 1SSP THR    16     397.970 225.640 143.560  1.00  0.00            
ATOM   3399 5BCP GLU    17     399.760 221.160 143.410  1.00  0.00            
ATOM   3400 SCQa GLU    17     402.100 222.530 145.990  1.00  0.00            
ATOM   3401 5BCP THR    18     399.080 221.110 140.790  1.00  0.00            
ATOM   3402 1SCP THR    18     399.120 219.320 138.910  1.00  0.00            
ATOM   3403 5BSP TRP    19     396.860 224.090 138.510  1.00  0.00            
ATOM   3404 4SSS TRP    19     395.160 222.600 136.480  1.00  0.00            
ATOM   3405 1SSS TRP    19     394.450 220.510 134.930  1.00  0.00            
ATOM   3406 4SSS TRP    19     395.360 222.790 133.800  1.00  0.00            
ATOM   3407 4SSS TRP    19     395.000 220.580 132.290  1.00  0.00            
ATOM   3408 5BSP MET    20     398.680 226.030 138.240  1.00  0.00            
ATOM   3409 5SSC MET    20     399.130 226.130 134.610  1.00  0.00            
ATOM   3410 BTNd SER    21     401.730 226.790 140.490  1.00  0.00            
ATOM   3411 1STP SER    21     402.830 225.470 142.150  1.00  0.00            
ATOM   3412 BTNd SER    22     403.580 229.320 138.880  1.00  0.00            
ATOM   3413 1STP SER    22     406.030 228.880 139.630  1.00  0.00            
ATOM   3414 BHNd GLU    23     402.710 228.820 135.860  1.00  0.00            
ATOM   3415 SHQa GLU    23     405.000 230.820 133.470  1.00  0.00            
ATOM   3416 BHNd GLY    24     398.900 230.840 136.040  1.00  0.00            
ATOM   3417 0BHN ALA    25     399.910 233.000 138.000  1.00  0.00            
ATOM   3418 BHNd TRP    26     402.490 234.120 136.070  1.00  0.00            
ATOM   3419 4SHS TRP    26     404.910 234.060 138.380  1.00  0.00            
ATOM   3420 1SHS TRP    26     407.150 234.480 139.820  1.00  0.00            
ATOM   3421 4SHS TRP    26     406.200 236.430 138.210  1.00  0.00            
ATOM   3422 4SHS TRP    26     408.430 236.860 139.670  1.00  0.00            
ATOM   3423 0BHN LYS    27     400.210 234.790 133.120  1.00  0.00            
ATOM   3424 3SHC LYS    27     403.200 235.160 131.540  1.00  0.00            
ATOM   3425 SHQd LYS    27     405.230 234.240 129.640  1.00  0.00            
ATOM   3426 0BHN HIS    28     397.870 236.610 134.750  1.00  0.00            
ATOM   3427 4SHS HIS    28     394.860 235.210 135.290  1.00  0.00            
ATOM   3428 1SHS HIS    28     394.430 232.860 136.540  1.00  0.00            
ATOM   3429 1SHS HIS    28     392.700 233.720 134.650  1.00  0.00            
ATOM   3430 5BHC ALA    29     400.140 238.880 136.080  1.00  0.00            
ATOM   3431 0BHN GLN    30     401.140 239.820 133.550  1.00  0.00            
ATOM   3432 4SHP GLN    30     404.840 238.640 133.870  1.00  0.00            
ATOM   3433 0BHN ARG    31     398.710 241.210 132.770  1.00  0.00            
ATOM   3434 0SHN ARG    31     397.540 239.460 130.500  1.00  0.00            
ATOM   3435 SHQd ARG    31     396.990 238.250 128.020  1.00  0.00            
ATOM   3436 0BHN ILE    32     398.940 243.540 135.020  1.00  0.00            
ATOM   3437 1SHA ILE    32     398.410 243.030 138.030  1.00  0.00            
ATOM   3438 0BHN GLU    33     402.080 244.970 133.910  1.00  0.00            
ATOM   3439 SHQa GLU    33     404.760 243.070 131.710  1.00  0.00            
ATOM   3440 0BHN THR    34     400.820 245.560 130.520  1.00  0.00            
ATOM   3441 1SHP THR    34     399.940 243.590 129.070  1.00  0.00            
ATOM   3442 BHNa TRP    35     398.160 247.230 131.650  1.00  0.00            
ATOM   3443 4SHS TRP    35     396.150 246.410 130.240  1.00  0.00            
ATOM   3444 1SHS TRP    35     395.030 244.530 128.650  1.00  0.00            
ATOM   3445 4SHS TRP    35     395.160 244.140 131.320  1.00  0.00            
ATOM   3446 4SHS TRP    35     393.760 242.430 129.770  1.00  0.00            
ATOM   3447 BHNa ILE    36     400.410 249.680 133.630  1.00  0.00            
ATOM   3448 1SHA ILE    36     398.860 248.170 135.850  1.00  0.00            
ATOM   3449 BHNa LEU    37     402.640 250.520 131.100  1.00  0.00            
ATOM   3450 1SHA LEU    37     405.040 249.360 134.020  1.00  0.00            
ATOM   3451 BHNa ARG    38     399.860 251.410 128.470  1.00  0.00            
ATOM   3452 0SHN ARG    38     398.760 249.300 127.380  1.00  0.00            
ATOM   3453 SHQd ARG    38     396.780 248.060 125.140  1.00  0.00            
ATOM   3454 5BCP HIS    39     398.410 253.270 130.070  1.00  0.00            
ATOM   3455 4SCS HIS    39     395.810 252.300 131.150  1.00  0.00            
ATOM   3456 1SCS HIS    39     393.440 251.890 132.380  1.00  0.00            
ATOM   3457 1SCS HIS    39     394.230 250.240 130.390  1.00  0.00            
ATOM   3458 BCNa PRO    40     399.570 255.560 132.090  1.00  0.00            
ATOM   3459 2SCA PRO    40     402.160 254.900 133.330  1.00  0.00            
ATOM   3460 BTNd GLY    41     396.970 258.030 132.600  1.00  0.00            
ATOM   3461 BHNd PHE    42     395.140 257.000 134.150  1.00  0.00            
ATOM   3462 4SHS PHE    42     392.360 257.890 135.190  1.00  0.00            
ATOM   3463 4SHS PHE    42     391.400 258.960 137.480  1.00  0.00            
ATOM   3464 4SHS PHE    42     389.760 258.600 135.370  1.00  0.00            
ATOM   3465 BHNd THR    43     397.510 255.530 136.450  1.00  0.00            
ATOM   3466 1SHP THR    43     396.910 253.020 136.130  1.00  0.00            
ATOM   3467 BHNd ILE    44     398.810 258.680 137.360  1.00  0.00            
ATOM   3468 1SHA ILE    44     401.680 259.840 137.360  1.00  0.00            
ATOM   3469 BHNd MET    45     396.030 259.920 138.270  1.00  0.00            
ATOM   3470 5SHC MET    45     397.040 262.660 136.280  1.00  0.00            
ATOM   3471 5BHC ALA    46     395.610 257.100 140.620  1.00  0.00            
ATOM   3472 5BHC ALA    47     398.180 258.120 142.160  1.00  0.00            
ATOM   3473 0BHN ILE    48     397.020 261.630 142.820  1.00  0.00            
ATOM   3474 1SHA ILE    48     399.620 262.690 141.490  1.00  0.00            
ATOM   3475 BHNa LEU    49     394.850 260.870 144.140  1.00  0.00            
ATOM   3476 1SHA LEU    49     391.960 259.840 143.230  1.00  0.00            
ATOM   3477 0BHN ALA    50     396.310 259.710 146.330  1.00  0.00            
ATOM   3478 BHNa TYR    51     397.560 262.550 147.520  1.00  0.00            
ATOM   3479 4SHS TYR    51     399.000 264.850 146.380  1.00  0.00            
ATOM   3480 4SHS TYR    51     400.270 266.350 144.530  1.00  0.00            
ATOM   3481 1SHS TYR    51     398.090 267.320 145.780  1.00  0.00            
ATOM   3482 BHNa THR    52     394.320 264.010 148.510  1.00  0.00            
ATOM   3483 1SHP THR    52     392.690 266.010 148.260  1.00  0.00            
ATOM   3484 5BSP ILE    53     392.940 260.310 150.660  1.00  0.00            
ATOM   3485 1SSA ILE    53     391.620 259.800 147.900  1.00  0.00            
ATOM   3486 5BSP GLY    54     393.760 259.860 152.970  1.00  0.00            
ATOM   3487 5BCP THR    55     397.260 261.620 153.990  1.00  0.00            
ATOM   3488 1SCP THR    55     396.540 264.010 153.260  1.00  0.00            
ATOM   3489 5BSP THR    56     399.560 260.230 156.350  1.00  0.00            
ATOM   3490 1SSP THR    56     398.660 260.660 158.760  1.00  0.00            
ATOM   3491 5BSP HIS    57     402.680 258.870 155.850  1.00  0.00            
ATOM   3492 4SSS HIS    57     403.680 261.630 154.810  1.00  0.00            
ATOM   3493 1SSS HIS    57     405.700 262.160 153.090  1.00  0.00            
ATOM   3494 1SSS HIS    57     405.370 263.670 155.300  1.00  0.00            
ATOM   3495 BHNd PHE    58     402.630 256.480 154.830  1.00  0.00            
ATOM   3496 4SHS PHE    58     404.970 255.180 153.780  1.00  0.00            
ATOM   3497 4SHS PHE    58     405.480 252.960 152.330  1.00  0.00            
ATOM   3498 4SHS PHE    58     407.340 254.910 152.510  1.00  0.00            
ATOM   3499 BHNd GLN    59     399.230 256.860 153.710  1.00  0.00            
ATOM   3500 4SHP GLN    59     396.600 256.590 155.950  1.00  0.00            
ATOM   3501 BHNd ARG    60     399.780 258.310 150.370  1.00  0.00            
ATOM   3502 0SHN ARG    60     400.960 261.230 150.510  1.00  0.00            
ATOM   3503 SHQd ARG    60     401.580 264.470 151.260  1.00  0.00            
ATOM   3504 0BHN ALA    61     401.910 255.590 149.360  1.00  0.00            
ATOM   3505 0BHN LEU    62     399.540 252.810 149.920  1.00  0.00            
ATOM   3506 1SHA LEU    62     401.510 250.250 150.110  1.00  0.00            
ATOM   3507 0BHN ILE    63     397.350 254.070 148.540  1.00  0.00            
ATOM   3508 1SHA ILE    63     395.410 255.830 150.190  1.00  0.00            
ATOM   3509 0BHN PHE    64     398.780 254.100 145.470  1.00  0.00            
ATOM   3510 4SHS PHE    64     401.960 254.390 144.730  1.00  0.00            
ATOM   3511 4SHS PHE    64     403.610 253.560 142.770  1.00  0.00            
ATOM   3512 4SHS PHE    64     404.250 255.720 144.250  1.00  0.00            
ATOM   3513 0BHN ILE    65     399.310 250.380 145.070  1.00  0.00            
ATOM   3514 1SHA ILE    65     401.470 249.100 143.250  1.00  0.00            
ATOM   3515 0BHN LEU    66     396.610 249.550 145.620  1.00  0.00            
ATOM   3516 1SHA LEU    66     395.460 246.330 146.220  1.00  0.00            
ATOM   3517 BHNa LEU    67     395.370 251.560 143.230  1.00  0.00            
ATOM   3518 1SHA LEU    67     392.290 251.660 143.780  1.00  0.00            
ATOM   3519 BHNa THR    68     397.560 250.390 140.340  1.00  0.00            
ATOM   3520 1SHP THR    68     399.030 252.540 140.450  1.00  0.00            
ATOM   3521 0BHN ALA    69     396.750 247.340 140.580  1.00  0.00            
ATOM   3522 BHNa VAL    70     392.900 247.760 140.270  1.00  0.00            
ATOM   3523 2SHA VAL    70     392.460 245.530 141.630  1.00  0.00            
ATOM   3524 4BCP ALA    71     393.030 249.580 137.180  1.00  0.00            
ATOM   3525 BCQa PRO    72     394.160 247.330 135.110  1.00  0.00            
ATOM   3526 2SCA PRO    72     393.160 244.930 136.500  1.00  0.00            
ATOM   3527 BCQd SER     1     386.440 247.450 129.580  1.00  0.00            
ATOM   3528 1SCP SER     1     385.390 248.980 128.450  1.00  0.00            
ATOM   3529 5BCP VAL     2     385.550 244.120 128.610  1.00  0.00            
ATOM   3530 2SCA VAL     2     386.380 243.880 126.100  1.00  0.00            
ATOM   3531 4BSP ALA     3     384.900 243.940 130.110  1.00  0.00            
ATOM   3532 5BSP LEU     4     387.320 245.150 132.980  1.00  0.00            
ATOM   3533 1SSA LEU     4     390.040 243.380 132.690  1.00  0.00            
ATOM   3534 5BCP VAL     5     386.810 245.250 135.700  1.00  0.00            
ATOM   3535 2SCA VAL     5     387.560 246.050 138.110  1.00  0.00            
ATOM   3536 BCNa PRO     6     382.990 244.380 135.590  1.00  0.00            
ATOM   3537 2SCA PRO     6     383.480 242.460 138.420  1.00  0.00            
ATOM   3538 5BSP HIS     7     381.250 242.500 133.650  1.00  0.00            
ATOM   3539 4SSS HIS     7     383.170 240.590 132.310  1.00  0.00            
ATOM   3540 1SSS HIS     7     385.640 240.290 133.340  1.00  0.00            
ATOM   3541 1SSS HIS     7     384.860 238.770 131.250  1.00  0.00            
ATOM   3542 5BSP VAL     8     379.280 243.000 131.280  1.00  0.00            
ATOM   3543 2SSA VAL     8     376.930 242.870 132.500  1.00  0.00            
ATOM   3544 BTNd GLY     9     380.400 245.270 128.170  1.00  0.00            
ATOM   3545 BTNd MET    10     380.890 246.890 127.950  1.00  0.00            
ATOM   3546 5STC MET    10     383.240 247.240 124.730  1.00  0.00            
ATOM   3547 5BCP GLY    11     380.540 250.590 128.230  1.00  0.00            
ATOM   3548 5BCP LEU    12     383.460 252.190 124.880  1.00  0.00            
ATOM   3549 1SCA LEU    12     384.920 254.180 126.860  1.00  0.00            
ATOM   3550 5BCP GLU    13     382.970 252.280 122.460  1.00  0.00            
ATOM   3551 SCQa GLU    13     384.150 249.250 120.670  1.00  0.00            
ATOM   3552 5BCP THR    14     380.000 253.130 119.760  1.00  0.00            
ATOM   3553 1SCP THR    14     379.730 250.620 119.140  1.00  0.00            
ATOM   3554 4BSP ALA    15     379.440 255.440 120.320  1.00  0.00            
ATOM   3555 5BSP THR    16     375.310 254.310 121.900  1.00  0.00            
ATOM   3556 1SSP THR    16     374.260 256.650 121.450  1.00  0.00            
ATOM   3557 5BCP GLU    17     374.640 251.880 123.670  1.00  0.00            
ATOM   3558 SCQa GLU    17     370.890 252.110 124.670  1.00  0.00            
ATOM   3559 5BCP THR    18     376.620 248.590 123.570  1.00  0.00            
ATOM   3560 1SCP THR    18     379.120 249.270 123.780  1.00  0.00            
ATOM   3561 5BSP TRP    19     375.530 245.890 125.050  1.00  0.00            
ATOM   3562 4SSS TRP    19     374.610 243.950 123.470  1.00  0.00            
ATOM   3563 1SSS TRP    19     373.250 243.560 121.170  1.00  0.00            
ATOM   3564 4SSS TRP    19     375.460 242.100 121.690  1.00  0.00            
ATOM   3565 4SSS TRP    19     374.190 241.830 119.320  1.00  0.00            
ATOM   3566 5BSP MET    20     375.590 246.330 128.040  1.00  0.00            
ATOM   3567 5SSC MET    20     373.680 243.730 129.200  1.00  0.00            
ATOM   3568 BTNd SER    21     374.170 249.540 129.090  1.00  0.00            
ATOM   3569 1STP SER    21     375.860 251.300 128.750  1.00  0.00            
ATOM   3570 BTNd SER    22     371.280 249.350 130.570  1.00  0.00            
ATOM   3571 1STP SER    22     369.510 250.650 129.680  1.00  0.00            
ATOM   3572 BHNd GLU    23     370.710 246.380 131.850  1.00  0.00            
ATOM   3573 SHQa GLU    23     367.180 246.310 130.690  1.00  0.00            
ATOM   3574 BHNd GLY    24     373.670 245.910 133.860  1.00  0.00            
ATOM   3575 0BHN ALA    25     373.660 248.420 134.930  1.00  0.00            
ATOM   3576 BHNd TRP    26     370.690 248.090 136.720  1.00  0.00            
ATOM   3577 4SHS TRP    26     369.320 250.560 135.620  1.00  0.00            
ATOM   3578 1SHS TRP    26     368.750 252.900 134.400  1.00  0.00            
ATOM   3579 4SHS TRP    26     370.530 252.840 136.430  1.00  0.00            
ATOM   3580 4SHS TRP    26     369.950 255.180 135.220  1.00  0.00            
ATOM   3581 0BHN LYS    27     372.020 245.070 138.690  1.00  0.00            
ATOM   3582 3SHC LYS    27     370.390 242.250 140.100  1.00  0.00            
ATOM   3583 SHQd LYS    27     368.860 240.130 139.180  1.00  0.00            
ATOM   3584 0BHN HIS    28     374.490 246.460 140.490  1.00  0.00            
ATOM   3585 4SHS HIS    28     376.780 245.050 138.710  1.00  0.00            
ATOM   3586 1SHS HIS    28     378.920 243.450 138.310  1.00  0.00            
ATOM   3587 1SHS HIS    28     378.010 245.010 136.300  1.00  0.00            
ATOM   3588 5BHC ALA    29     372.590 248.450 142.430  1.00  0.00            
ATOM   3589 0BHN GLN    30     370.830 246.270 143.380  1.00  0.00            
ATOM   3590 4SHP GLN    30     367.660 247.600 141.270  1.00  0.00            
ATOM   3591 0BHN ARG    31     373.250 244.500 145.180  1.00  0.00            
ATOM   3592 0SHN ARG    31     371.500 241.880 145.510  1.00  0.00            
ATOM   3593 SHQd ARG    31     368.260 241.350 144.320  1.00  0.00            
ATOM   3594 0BHN ILE    32     374.020 247.130 147.700  1.00  0.00            
ATOM   3595 1SHA ILE    32     376.610 247.970 149.180  1.00  0.00            
ATOM   3596 0BHN GLU    33     371.230 247.610 148.580  1.00  0.00            
ATOM   3597 SHQa GLU    33     369.510 250.800 150.460  1.00  0.00            
ATOM   3598 0BHN THR    34     370.430 244.330 149.580  1.00  0.00            
ATOM   3599 1SHP THR    34     368.670 242.420 149.520  1.00  0.00            
ATOM   3600 BHNa TRP    35     373.280 244.240 152.060  1.00  0.00            
ATOM   3601 4SHS TRP    35     373.990 241.160 150.690  1.00  0.00            
ATOM   3602 1SHS TRP    35     374.940 239.620 148.690  1.00  0.00            
ATOM   3603 4SHS TRP    35     375.820 242.160 148.970  1.00  0.00            
ATOM   3604 4SHS TRP    35     376.720 240.640 146.930  1.00  0.00            
ATOM   3605 BHNa ILE    36     372.300 246.980 153.840  1.00  0.00            
ATOM   3606 1SHA ILE    36     373.290 249.680 152.690  1.00  0.00            
ATOM   3607 BHNa LEU    37     369.180 246.120 154.370  1.00  0.00            
ATOM   3608 1SHA LEU    37     367.030 247.040 152.130  1.00  0.00            
ATOM   3609 BHNa ARG    38     369.880 243.040 155.780  1.00  0.00            
ATOM   3610 0SHN ARG    38     370.860 240.670 154.080  1.00  0.00            
ATOM   3611 SHQd ARG    38     370.190 237.750 153.060  1.00  0.00            
ATOM   3612 5BCP HIS    39     369.850 244.000 158.340  1.00  0.00            
ATOM   3613 4SCS HIS    39     371.810 244.190 160.810  1.00  0.00            
ATOM   3614 1SCS HIS    39     371.920 245.450 163.190  1.00  0.00            
ATOM   3615 1SCS HIS    39     373.250 243.130 162.830  1.00  0.00            
ATOM   3616 BCNa PRO    40     368.810 248.550 158.680  1.00  0.00            
ATOM   3617 2SCA PRO    40     366.490 249.730 157.550  1.00  0.00            
ATOM   3618 BTNd GLY    41     370.620 249.060 160.380  1.00  0.00            
ATOM   3619 BHNd PHE    42     373.400 248.690 159.300  1.00  0.00            
ATOM   3620 4SHS PHE    42     375.910 246.660 160.380  1.00  0.00            
ATOM   3621 4SHS PHE    42     377.730 246.210 162.320  1.00  0.00            
ATOM   3622 4SHS PHE    42     377.300 244.350 160.410  1.00  0.00            
ATOM   3623 BHNd THR    43     373.770 251.390 158.140  1.00  0.00            
ATOM   3624 1SHP THR    43     372.030 252.330 156.450  1.00  0.00            
ATOM   3625 BHNd ILE    44     373.640 252.860 161.130  1.00  0.00            
ATOM   3626 1SHA ILE    44     371.070 254.570 161.420  1.00  0.00            
ATOM   3627 BHNd MET    45     376.210 251.110 162.580  1.00  0.00            
ATOM   3628 5SHC MET    45     374.410 249.040 164.780  1.00  0.00            
ATOM   3629 5BHC ALA    46     378.500 251.540 160.210  1.00  0.00            
ATOM   3630 5BHC ALA    47     378.530 254.270 160.260  1.00  0.00            
ATOM   3631 0BHN ILE    48     379.550 254.500 163.640  1.00  0.00            
ATOM   3632 1SHA ILE    48     379.640 254.370 166.740  1.00  0.00            
ATOM   3633 BHNa LEU    49     382.690 252.840 163.010  1.00  0.00            
ATOM   3634 1SHA LEU    49     382.120 250.530 164.540  1.00  0.00            
ATOM   3635 0BHN ALA    50     383.390 254.740 160.970  1.00  0.00            
ATOM   3636 BHNa TYR    51     383.210 257.470 162.620  1.00  0.00            
ATOM   3637 4SHS TYR    51     380.620 258.870 162.300  1.00  0.00            
ATOM   3638 4SHS TYR    51     377.950 259.130 162.630  1.00  0.00            
ATOM   3639 1SHS TYR    51     379.590 261.220 163.150  1.00  0.00            
ATOM   3640 BHNa THR    52     385.750 256.790 165.250  1.00  0.00            
ATOM   3641 1SHP THR    52     384.180 256.320 167.280  1.00  0.00            
ATOM   3642 5BSP ILE    53     387.680 254.730 163.380  1.00  0.00            
ATOM   3643 1SSA ILE    53     387.220 252.140 165.020  1.00  0.00            
ATOM   3644 5BSP GLY    54     389.770 255.750 161.940  1.00  0.00            
ATOM   3645 5BCP THR    55     390.220 259.000 161.030  1.00  0.00            
ATOM   3646 1SCP THR    55     389.150 260.420 162.920  1.00  0.00            
ATOM   3647 5BSP THR    56     391.670 259.660 158.120  1.00  0.00            
ATOM   3648 1SSP THR    56     393.870 260.950 157.620  1.00  0.00            
ATOM   3649 5BSP HIS    57     389.360 260.210 155.280  1.00  0.00            
ATOM   3650 4SSS HIS    57     390.110 263.280 154.860  1.00  0.00            
ATOM   3651 1SSS HIS    57     389.970 265.980 155.010  1.00  0.00            
ATOM   3652 1SSS HIS    57     391.780 264.810 153.380  1.00  0.00            
ATOM   3653 BHNd PHE    58     388.850 258.600 154.060  1.00  0.00            
ATOM   3654 4SHS PHE    58     388.640 257.320 151.050  1.00  0.00            
ATOM   3655 4SHS PHE    58     386.950 256.930 148.990  1.00  0.00            
ATOM   3656 4SHS PHE    58     387.520 254.900 150.670  1.00  0.00            
ATOM   3657 BHNd GLN    59     389.320 256.350 156.430  1.00  0.00            
ATOM   3658 4SHP GLN    59     392.280 254.950 154.740  1.00  0.00            
ATOM   3659 BHNd ARG    60     386.140 256.280 157.490  1.00  0.00            
ATOM   3660 0SHN ARG    60     385.740 259.480 158.450  1.00  0.00            
ATOM   3661 SHQd ARG    60     385.020 261.830 159.850  1.00  0.00            
ATOM   3662 0BHN ALA    61     385.060 255.650 154.750  1.00  0.00            
ATOM   3663 0BHN LEU    62     386.340 252.190 154.440  1.00  0.00            
ATOM   3664 1SHA LEU    62     389.280 251.420 154.710  1.00  0.00            
ATOM   3665 0BHN ILE    63     385.070 250.790 157.150  1.00  0.00            
ATOM   3666 1SHA ILE    63     386.640 251.300 159.780  1.00  0.00            
ATOM   3667 0BHN PHE    64     381.590 251.380 156.520  1.00  0.00            
ATOM   3668 4SHS PHE    64     379.830 253.750 155.580  1.00  0.00            
ATOM   3669 4SHS PHE    64     378.630 256.030 154.780  1.00  0.00            
ATOM   3670 4SHS PHE    64     377.260 253.700 154.750  1.00  0.00            
ATOM   3671 0BHN ILE    65     381.600 249.610 153.660  1.00  0.00            
ATOM   3672 1SHA ILE    65     382.350 251.560 151.370  1.00  0.00            
ATOM   3673 0BHN LEU    66     382.950 246.350 155.210  1.00  0.00            
ATOM   3674 1SHA LEU    66     386.410 246.890 154.670  1.00  0.00            
ATOM   3675 BHNa LEU    67     380.430 245.900 157.350  1.00  0.00            
ATOM   3676 1SHA LEU    67     382.020 247.640 159.910  1.00  0.00            
ATOM   3677 BHNa THR    68     377.440 246.450 154.640  1.00  0.00            
ATOM   3678 1SHP THR    68     377.170 248.870 155.560  1.00  0.00            
ATOM   3679 0BHN ALA    69     378.190 244.340 152.830  1.00  0.00            
ATOM   3680 BHNa VAL    70     377.790 241.830 154.970  1.00  0.00            
ATOM   3681 2SHA VAL    70     379.470 239.920 155.700  1.00  0.00            
ATOM   3682 4BCP ALA    71     375.400 242.940 156.400  1.00  0.00            
ATOM   3683 BCQa PRO    72     374.240 241.080 157.790  1.00  0.00            
ATOM   3684 2SCA PRO    72     375.340 239.150 159.880  1.00  0.00            
ATOM   3685 BCQd MET     1     587.300 305.450 378.780  1.00  0.00            
ATOM   3686 5SCC MET     1     584.940 304.470 376.400  1.00  0.00            
ATOM   3687 5BCP ARG     2     586.560 304.290 381.330  1.00  0.00            
ATOM   3688 0SCN ARG     2     587.220 304.640 384.630  1.00  0.00            
ATOM   3689 SCQd ARG     2     586.310 306.990 387.130  1.00  0.00            
ATOM   3690 5BCP CYS     3     583.320 307.160 380.610  1.00  0.00            
ATOM   3691 5SCC CYS     3     585.090 309.150 382.170  1.00  0.00            
ATOM   3692 5BSP ILE     4     581.160 304.760 380.260  1.00  0.00            
ATOM   3693 1SSA ILE     4     582.310 301.890 380.260  1.00  0.00            
ATOM   3694 5BSP GLY     5     578.420 304.360 378.420  1.00  0.00            
ATOM   3695 5BCP ILE     6     576.860 306.270 377.130  1.00  0.00            
ATOM   3696 1SCA ILE     6     573.880 305.860 376.360  1.00  0.00            
ATOM   3697 5BSP SER     7     574.510 309.640 378.450  1.00  0.00            
ATOM   3698 1SSP SER     7     573.760 309.100 380.210  1.00  0.00            
ATOM   3699 5BSP ASN     8     575.230 310.860 375.800  1.00  0.00            
ATOM   3700 5SSP ASN     8     572.810 309.770 373.850  1.00  0.00            
ATOM   3701 5BCP ARG     9     578.320 312.340 374.200  1.00  0.00            
ATOM   3702 0SCN ARG     9     580.400 309.870 373.770  1.00  0.00            
ATOM   3703 SCQd ARG     9     581.300 306.760 374.560  1.00  0.00            
ATOM   3704 5BCP ASP    10     579.720 315.050 371.620  1.00  0.00            
ATOM   3705 SCQa ASP    10     577.480 317.310 372.540  1.00  0.00            
ATOM   3706 BENd PHE    11     582.320 316.470 369.900  1.00  0.00            
ATOM   3707 4SES PHE    11     583.650 314.600 367.420  1.00  0.00            
ATOM   3708 4SES PHE    11     584.210 312.090 366.610  1.00  0.00            
ATOM   3709 4SES PHE    11     583.030 313.820 364.910  1.00  0.00            
ATOM   3710 BENd VAL    12     584.120 319.960 371.050  1.00  0.00            
ATOM   3711 2SEA VAL    12     582.230 320.600 372.790  1.00  0.00            
ATOM   3712 BENd GLU    13     586.860 321.110 368.220  1.00  0.00            
ATOM   3713 SEQa GLU    13     584.010 323.070 366.640  1.00  0.00            
ATOM   3714 5BCP GLY    14     589.350 321.670 367.750  1.00  0.00            
ATOM   3715 5BCP VAL    15     591.150 323.740 369.070  1.00  0.00            
ATOM   3716 2SCA VAL    15     593.620 322.850 368.700  1.00  0.00            
ATOM   3717 BTNd SER    16     591.590 327.270 368.640  1.00  0.00            
ATOM   3718 1STP SER    16     590.810 328.640 366.940  1.00  0.00            
ATOM   3719 BTNd GLY    17     595.620 329.040 369.530  1.00  0.00            
ATOM   3720 BTNd GLY    18     596.610 326.130 370.550  1.00  0.00            
ATOM   3721 BTNd SER    19     595.640 324.460 372.980  1.00  0.00            
ATOM   3722 1STP SER    19     595.000 322.090 373.470  1.00  0.00            
ATOM   3723 BENd TRP    20     591.590 325.640 373.210  1.00  0.00            
ATOM   3724 4SES TRP    20     591.410 328.730 374.230  1.00  0.00            
ATOM   3725 1SES TRP    20     590.730 331.220 375.000  1.00  0.00            
ATOM   3726 4SES TRP    20     589.030 329.760 373.480  1.00  0.00            
ATOM   3727 4SES TRP    20     588.310 332.220 374.330  1.00  0.00            
ATOM   3728 BENd VAL    21     588.550 324.520 373.840  1.00  0.00            
ATOM   3729 2SEA VAL    21     588.000 322.160 372.770  1.00  0.00            
ATOM   3730 BENd ASP    22     585.470 326.280 375.030  1.00  0.00            
ATOM   3731 SEQa ASP    22     584.680 329.230 375.820  1.00  0.00            
ATOM   3732 BENd ILE    23     583.330 323.790 376.760  1.00  0.00            
ATOM   3733 1SEA ILE    23     585.390 321.470 376.740  1.00  0.00            
ATOM   3734 BENd VAL    24     580.040 323.530 377.820  1.00  0.00            
ATOM   3735 2SEA VAL    24     579.020 321.690 376.210  1.00  0.00            
ATOM   3736 5BCP LEU    25     579.490 319.300 380.160  1.00  0.00            
ATOM   3737 1SCA LEU    25     582.210 319.550 379.950  1.00  0.00            
ATOM   3738 5BCP GLU    26     577.640 318.090 383.000  1.00  0.00            
ATOM   3739 SCQa GLU    26     573.840 317.470 381.170  1.00  0.00            
ATOM   3740 5BSP HIS    27     577.180 314.810 384.770  1.00  0.00            
ATOM   3741 4SSS HIS    27     576.260 312.920 386.690  1.00  0.00            
ATOM   3742 1SSS HIS    27     577.650 310.780 387.570  1.00  0.00            
ATOM   3743 1SSS HIS    27     575.560 311.710 389.000  1.00  0.00            
ATOM   3744 5BSP GLY    28     576.860 312.750 381.850  1.00  0.00            
ATOM   3745 5BCP SER    29     577.240 313.490 379.280  1.00  0.00            
ATOM   3746 1SCP SER    29     577.670 315.690 378.060  1.00  0.00            
ATOM   3747 BENd CYS    30     580.880 312.110 378.660  1.00  0.00            
ATOM   3748 5SEC CYS    30     580.010 309.350 378.460  1.00  0.00            
ATOM   3749 BENd VAL    31     582.620 314.410 376.310  1.00  0.00            
ATOM   3750 2SEA VAL    31     581.990 316.970 376.110  1.00  0.00            
ATOM   3751 BENd THR    32     584.680 313.600 373.560  1.00  0.00            
ATOM   3752 1SEP THR    32     584.510 311.780 371.720  1.00  0.00            
ATOM   3753 BENd THR    33     586.670 316.390 372.050  1.00  0.00            
ATOM   3754 1SEP THR    33     587.070 317.500 374.370  1.00  0.00            
ATOM   3755 BENd MET    34     588.160 317.080 369.010  1.00  0.00            
ATOM   3756 5SEC MET    34     587.800 315.490 365.340  1.00  0.00            
ATOM   3757 4BCP ALA    35     591.110 318.220 367.380  1.00  0.00            
ATOM   3758 5BSP LYS    36     592.870 318.520 366.240  1.00  0.00            
ATOM   3759 3SSC LYS    36     594.170 318.790 363.190  1.00  0.00            
ATOM   3760 SSQd LYS    36     595.620 318.250 361.000  1.00  0.00            
ATOM   3761 5BSP ASN    37     595.330 316.960 368.270  1.00  0.00            
ATOM   3762 5SSP ASN    37     597.580 316.210 366.520  1.00  0.00            
ATOM   3763 5BSP LYS    38     595.800 315.390 371.360  1.00  0.00            
ATOM   3764 3SSC LYS    38     592.710 316.830 372.160  1.00  0.00            
ATOM   3765 SSQd LYS    38     591.400 319.000 372.120  1.00  0.00            
ATOM   3766 BCNa PRO    39     594.030 311.930 371.060  1.00  0.00            
ATOM   3767 2SCA PRO    39     592.970 309.760 372.490  1.00  0.00            
ATOM   3768 5BCP THR    40     590.110 313.030 371.020  1.00  0.00            
ATOM   3769 1SCP THR    40     589.480 311.950 368.740  1.00  0.00            
ATOM   3770 BENd LEU    41     589.460 312.810 374.910  1.00  0.00            
ATOM   3771 1SEA LEU    41     591.640 314.610 376.550  1.00  0.00            
ATOM   3772 BENd ASP    42     586.890 312.010 377.250  1.00  0.00            
ATOM   3773 SEQa ASP    42     585.290 309.480 376.540  1.00  0.00            
ATOM   3774 BENd PHE    43     584.990 313.760 379.390  1.00  0.00            
ATOM   3775 4SES PHE    43     586.330 316.710 379.180  1.00  0.00            
ATOM   3776 4SES PHE    43     586.250 318.140 381.470  1.00  0.00            
ATOM   3777 4SES PHE    43     588.120 318.690 379.610  1.00  0.00            
ATOM   3778 BENd GLU    44     582.630 314.620 381.890  1.00  0.00            
ATOM   3779 SEQa GLU    44     581.280 311.430 383.260  1.00  0.00            
ATOM   3780 BENd LEU    45     581.900 316.130 384.330  1.00  0.00            
ATOM   3781 1SEA LEU    45     581.910 319.220 384.460  1.00  0.00            
ATOM   3782 BENd ILE    46     580.610 315.600 387.820  1.00  0.00            
ATOM   3783 1SEA ILE    46     582.130 312.950 388.310  1.00  0.00            
ATOM   3784 BENd GLU    47     579.540 315.870 391.140  1.00  0.00            
ATOM   3785 SEQa GLU    47     579.600 311.880 391.770  1.00  0.00            
ATOM   3786 BENd THR    48     580.150 318.290 393.150  1.00  0.00            
ATOM   3787 1SEP THR    48     578.550 320.150 392.290  1.00  0.00            
ATOM   3788 5BCP GLU    49     580.720 318.590 396.900  1.00  0.00            
ATOM   3789 SCQa GLU    49     583.650 316.670 397.120  1.00  0.00            
ATOM   3790 4BCP ALA    50     579.660 321.640 399.240  1.00  0.00            
ATOM   3791 5BCP LYS    51     579.810 324.710 401.800  1.00  0.00            
ATOM   3792 3SCC LYS    51     582.950 323.950 401.660  1.00  0.00            
ATOM   3793 SCQd LYS    51     584.930 322.250 400.710  1.00  0.00            
ATOM   3794 5BSP GLN    52     578.480 327.100 403.870  1.00  0.00            
ATOM   3795 4SSP GLN    52     582.530 327.410 405.280  1.00  0.00            
ATOM   3796 0BEN PRO    53     575.930 329.460 402.360  1.00  0.00            
ATOM   3797 2SEA PRO    53     577.450 331.180 401.380  1.00  0.00            
ATOM   3798 0BEN ALA    54     572.500 330.300 403.010  1.00  0.00            
ATOM   3799 5BCP THR    55     570.100 329.940 405.370  1.00  0.00            
ATOM   3800 1SCP THR    55     570.100 328.090 407.200  1.00  0.00            
ATOM   3801 5BCP LEU    56     568.480 332.470 405.720  1.00  0.00            
ATOM   3802 1SCA LEU    56     568.260 334.600 403.470  1.00  0.00            
ATOM   3803 5BCP ARG    57     563.910 330.660 405.840  1.00  0.00            
ATOM   3804 0SCN ARG    57     564.930 330.740 402.810  1.00  0.00            
ATOM   3805 SCQd ARG    57     566.770 330.730 400.440  1.00  0.00            
ATOM   3806 5BCP LYS    58     563.350 327.580 407.400  1.00  0.00            
ATOM   3807 3SCC LYS    58     565.260 328.060 409.690  1.00  0.00            
ATOM   3808 SCQd LYS    58     566.860 328.170 411.320  1.00  0.00            
ATOM   3809 BENd TYR    59     559.910 326.230 406.990  1.00  0.00            
ATOM   3810 4SES TYR    59     559.670 326.630 404.130  1.00  0.00            
ATOM   3811 4SES TYR    59     559.290 326.600 401.460  1.00  0.00            
ATOM   3812 1SES TYR    59     561.790 326.640 402.470  1.00  0.00            
ATOM   3813 BENd CYS    60     558.530 323.940 408.500  1.00  0.00            
ATOM   3814 5SEC CYS    60     557.440 324.340 411.160  1.00  0.00            
ATOM   3815 BENd ILE    61     556.420 320.100 408.460  1.00  0.00            
ATOM   3816 1SEA ILE    61     553.950 321.960 408.310  1.00  0.00            
ATOM   3817 BENd GLU    62     555.580 318.770 411.350  1.00  0.00            
ATOM   3818 SEQa GLU    62     558.010 315.480 410.400  1.00  0.00            
ATOM   3819 0BEN ALA    63     554.560 318.920 414.730  1.00  0.00            
ATOM   3820 BENd LYS    64     552.140 319.150 416.760  1.00  0.00            
ATOM   3821 3SEC LYS    64     552.490 316.240 418.400  1.00  0.00            
ATOM   3822 SEQd LYS    64     551.200 313.980 419.160  1.00  0.00            
ATOM   3823 BENd LEU    65     550.430 320.680 419.530  1.00  0.00            
ATOM   3824 1SEA LEU    65     551.610 319.110 422.030  1.00  0.00            
ATOM   3825 BENd THR    66     547.450 321.980 420.540  1.00  0.00            
ATOM   3826 1SEP THR    66     545.270 320.940 419.570  1.00  0.00            
ATOM   3827 BENd ASN    67     546.740 323.700 423.820  1.00  0.00            
ATOM   3828 5SEP ASN    67     547.790 321.460 425.570  1.00  0.00            
ATOM   3829 BENd THR    68     544.220 326.260 423.550  1.00  0.00            
ATOM   3830 1SEP THR    68     542.290 325.370 422.060  1.00  0.00            
ATOM   3831 BENd THR    69     543.030 329.220 424.920  1.00  0.00            
ATOM   3832 1SEP THR    69     544.090 330.640 426.830  1.00  0.00            
ATOM   3833 BENd THR    70     540.120 331.370 423.780  1.00  0.00            
ATOM   3834 1SEP THR    70     538.370 329.440 423.830  1.00  0.00            
ATOM   3835 BENd ASP    71     539.160 334.470 424.740  1.00  0.00            
ATOM   3836 SEQa ASP    71     540.150 334.290 427.640  1.00  0.00            
ATOM   3837 BENd SER    72     536.190 336.190 424.310  1.00  0.00            
ATOM   3838 1SEP SER    72     533.870 335.550 424.640  1.00  0.00            
ATOM   3839 5BCP ARG    73     535.200 340.310 425.630  1.00  0.00            
ATOM   3840 0SCN ARG    73     536.440 339.670 428.480  1.00  0.00            
ATOM   3841 SCQd ARG    73     536.240 336.330 429.460  1.00  0.00            
ATOM   3842 5BCP CYS    74     531.500 340.670 423.780  1.00  0.00            
ATOM   3843 5SCC CYS    74     530.400 338.500 425.440  1.00  0.00            
ATOM   3844 BSNa PRO    75     529.050 340.930 421.110  1.00  0.00            
ATOM   3845 2SSA PRO    75     528.980 343.890 422.220  1.00  0.00            
ATOM   3846 5BSP THR    76     529.320 343.210 417.610  1.00  0.00            
ATOM   3847 1SSP THR    76     526.840 343.990 417.740  1.00  0.00            
ATOM   3848 5BSP GLN    77     532.310 343.520 417.870  1.00  0.00            
ATOM   3849 4SSP GLN    77     532.110 347.050 419.730  1.00  0.00            
ATOM   3850 5BCP GLY    78     534.270 341.890 419.170  1.00  0.00            
ATOM   3851 5BCP GLU    79     536.060 340.000 420.330  1.00  0.00            
ATOM   3852 SCQa GLU    79     538.090 338.840 417.200  1.00  0.00            
ATOM   3853 BCNa PRO    80     537.620 340.220 422.080  1.00  0.00            
ATOM   3854 2SCA PRO    80     538.200 343.050 423.230  1.00  0.00            
ATOM   3855 5BCP SER    81     541.590 339.050 424.370  1.00  0.00            
ATOM   3856 1SCP SER    81     540.780 339.380 426.610  1.00  0.00            
ATOM   3857 5BCP LEU    82     544.330 337.450 423.770  1.00  0.00            
ATOM   3858 1SCA LEU    82     544.840 335.840 426.570  1.00  0.00            
ATOM   3859 BHNd ASN    83     548.150 338.160 423.490  1.00  0.00            
ATOM   3860 5SHP ASN    83     548.820 339.640 425.970  1.00  0.00            
ATOM   3861 BHNd GLU    84     549.370 334.920 423.060  1.00  0.00            
ATOM   3862 SHQa GLU    84     550.810 334.240 426.920  1.00  0.00            
ATOM   3863 BHNd GLU    85     548.910 334.810 420.050  1.00  0.00            
ATOM   3864 SHQa GLU    85     545.910 334.590 417.530  1.00  0.00            
ATOM   3865 BHNd GLN    86     550.980 336.830 419.070  1.00  0.00            
ATOM   3866 4SHP GLN    86     549.000 337.570 415.820  1.00  0.00            
ATOM   3867 5BSP ASP    87     552.550 334.650 417.360  1.00  0.00            
ATOM   3868 SSQa ASP    87     551.630 333.030 414.860  1.00  0.00            
ATOM   3869 BTNd LYS    88     554.330 332.370 419.000  1.00  0.00            
ATOM   3870 3STC LYS    88     554.070 333.540 422.070  1.00  0.00            
ATOM   3871 STQd LYS    88     555.220 334.360 424.130  1.00  0.00            
ATOM   3872 BTNd ARG    89     553.750 329.930 418.630  1.00  0.00            
ATOM   3873 0STN ARG    89     555.290 327.920 420.550  1.00  0.00            
ATOM   3874 STQd ARG    89     558.410 326.500 420.260  1.00  0.00            
ATOM   3875 5BSP PHE    90     550.480 329.830 419.310  1.00  0.00            
ATOM   3876 4SSS PHE    90     549.760 330.080 422.310  1.00  0.00            
ATOM   3877 4SSS PHE    90     550.250 328.720 424.590  1.00  0.00            
ATOM   3878 4SSS PHE    90     547.730 329.450 423.970  1.00  0.00            
ATOM   3879 5BCP VAL    91     548.070 330.120 416.520  1.00  0.00            
ATOM   3880 2SCA VAL    91     548.540 328.100 414.870  1.00  0.00            
ATOM   3881 BENd CYS    92     544.550 330.200 415.720  1.00  0.00            
ATOM   3882 5SEC CYS    92     543.290 327.320 416.740  1.00  0.00            
ATOM   3883 BENd LYS    93     541.670 332.600 415.010  1.00  0.00            
ATOM   3884 3SEC LYS    93     542.620 335.730 414.090  1.00  0.00            
ATOM   3885 SEQd LYS    93     543.350 338.270 415.370  1.00  0.00            
ATOM   3886 BENd HIS    94     538.470 333.600 415.080  1.00  0.00            
ATOM   3887 4SES HIS    94     537.330 335.670 413.190  1.00  0.00            
ATOM   3888 1SES HIS    94     537.930 338.160 412.320  1.00  0.00            
ATOM   3889 1SES HIS    94     535.440 337.610 413.210  1.00  0.00            
ATOM   3890 BENd SER    95     535.510 332.080 415.560  1.00  0.00            
ATOM   3891 1SEP SER    95     535.320 330.210 417.240  1.00  0.00            
ATOM   3892 BENd MET    96     532.460 334.410 416.320  1.00  0.00            
ATOM   3893 5SEC MET    96     531.600 333.930 413.100  1.00  0.00            
ATOM   3894 BENd VAL    97     529.930 332.730 418.860  1.00  0.00            
ATOM   3895 2SEA VAL    97     530.570 332.870 421.430  1.00  0.00            
ATOM   3896 5BCP ASP    98     526.120 334.190 419.670  1.00  0.00            
ATOM   3897 SCQa ASP    98     524.800 331.160 419.770  1.00  0.00            
ATOM   3898 5BCP ARG    99     526.160 335.330 422.730  1.00  0.00            
ATOM   3899 0SCN ARG    99     525.160 333.030 425.040  1.00  0.00            
ATOM   3900 SCQd ARG    99     523.170 332.390 427.380  1.00  0.00            
ATOM   3901 5BCP GLY   100     525.750 338.080 423.370  1.00  0.00            
ATOM   3902 BHNd TRP   101     523.010 339.850 425.280  1.00  0.00            
ATOM   3903 4SHS TRP   101     520.820 341.590 425.630  1.00  0.00            
ATOM   3904 1SHS TRP   101     518.710 343.230 425.990  1.00  0.00            
ATOM   3905 4SHS TRP   101     519.010 341.070 427.570  1.00  0.00            
ATOM   3906 4SHS TRP   101     516.830 342.630 427.830  1.00  0.00            
ATOM   3907 BHNd GLY   102     522.820 337.010 427.960  1.00  0.00            
ATOM   3908 BHNd ASN   103     526.210 336.800 428.650  1.00  0.00            
ATOM   3909 5SHP ASN   103     526.630 335.020 431.040  1.00  0.00            
ATOM   3910 BTNd GLY   104     526.420 339.310 429.140  1.00  0.00            
ATOM   3911 5BSP CYS   105     526.970 342.270 426.460  1.00  0.00            
ATOM   3912 5SSC CYS   105     529.970 343.100 427.840  1.00  0.00            
ATOM   3913 5BSP GLY   106     525.060 344.370 424.870  1.00  0.00            
ATOM   3914 5BSP LEU   107     523.880 344.310 421.800  1.00  0.00            
ATOM   3915 1SSA LEU   107     520.840 344.950 421.940  1.00  0.00            
ATOM   3916 5BCP PHE   108     523.470 340.840 420.600  1.00  0.00            
ATOM   3917 4SCS PHE   108     521.060 340.140 420.980  1.00  0.00            
ATOM   3918 4SCS PHE   108     518.660 339.840 419.780  1.00  0.00            
ATOM   3919 4SCS PHE   108     518.790 340.510 422.390  1.00  0.00            
ATOM   3920 5BSP GLY   109     525.020 339.050 417.610  1.00  0.00            
ATOM   3921 5BCP LYS   110     527.720 337.670 418.050  1.00  0.00            
ATOM   3922 3SCC LYS   110     527.500 335.510 414.890  1.00  0.00            
ATOM   3923 SCQd LYS   110     526.600 333.120 414.620  1.00  0.00            
ATOM   3924 BENd GLY   111     530.710 337.730 420.360  1.00  0.00            
ATOM   3925 BENd GLY   112     533.570 336.390 418.890  1.00  0.00            
ATOM   3926 BENd ILE   113     536.480 335.150 419.820  1.00  0.00            
ATOM   3927 1SEA ILE   113     535.750 332.440 421.130  1.00  0.00            
ATOM   3928 BENd VAL   114     539.980 334.370 418.930  1.00  0.00            
ATOM   3929 2SEA VAL   114     541.400 336.360 419.960  1.00  0.00            
ATOM   3930 BENd THR   115     541.270 330.740 419.920  1.00  0.00            
ATOM   3931 1SEP THR   115     539.440 329.070 419.140  1.00  0.00            
ATOM   3932 BENd CYS   116     544.630 330.300 420.450  1.00  0.00            
ATOM   3933 5SEC CYS   116     545.040 333.270 422.020  1.00  0.00            
ATOM   3934 0BEN ALA   117     546.680 326.970 420.050  1.00  0.00            
ATOM   3935 BENd MET   118     549.680 326.050 419.880  1.00  0.00            
ATOM   3936 5SEC MET   118     551.700 324.250 422.790  1.00  0.00            
ATOM   3937 BENd PHE   119     551.850 324.940 417.720  1.00  0.00            
ATOM   3938 4SES PHE   119     551.210 323.430 414.910  1.00  0.00            
ATOM   3939 4SES PHE   119     551.410 321.700 412.840  1.00  0.00            
ATOM   3940 4SES PHE   119     553.180 323.730 413.080  1.00  0.00            
ATOM   3941 BENd THR   120     555.130 323.080 417.630  1.00  0.00            
ATOM   3942 1SEP THR   120     555.430 322.090 420.020  1.00  0.00            
ATOM   3943 BENd CYS   121     557.220 322.250 415.750  1.00  0.00            
ATOM   3944 5SEC CYS   121     559.570 324.060 416.030  1.00  0.00            
ATOM   3945 BENd LYS   122     558.850 319.610 413.690  1.00  0.00            
ATOM   3946 3SEC LYS   122     560.040 317.590 415.060  1.00  0.00            
ATOM   3947 SEQd LYS   122     560.770 315.520 416.700  1.00  0.00            
ATOM   3948 BENd LYS   123     561.240 319.760 411.100  1.00  0.00            
ATOM   3949 3SEC LYS   123     564.190 318.590 412.030  1.00  0.00            
ATOM   3950 SEQd LYS   123     565.580 317.470 413.960  1.00  0.00            
ATOM   3951 BENd ASN   124     561.530 321.760 408.750  1.00  0.00            
ATOM   3952 5SEP ASN   124     563.130 323.860 410.530  1.00  0.00            
ATOM   3953 5BCP MET   125     562.590 322.290 405.160  1.00  0.00            
ATOM   3954 5SCC MET   125     559.220 321.870 404.030  1.00  0.00            
ATOM   3955 5BCP LYS   126     565.190 325.150 406.000  1.00  0.00            
ATOM   3956 3SCC LYS   126     566.760 323.090 407.270  1.00  0.00            
ATOM   3957 SCQd LYS   126     566.420 320.370 408.210  1.00  0.00            
ATOM   3958 5BCP GLY   127     567.550 326.120 402.910  1.00  0.00            
ATOM   3959 5BCP LYS   128     570.090 327.200 401.930  1.00  0.00            
ATOM   3960 3SCC LYS   128     572.580 325.410 403.320  1.00  0.00            
ATOM   3961 SCQd LYS   128     574.280 324.580 405.250  1.00  0.00            
ATOM   3962 BENd VAL   129     571.880 328.590 399.130  1.00  0.00            
ATOM   3963 2SEA VAL   129     570.500 330.040 397.400  1.00  0.00            
ATOM   3964 BENd VAL   130     575.350 327.990 398.270  1.00  0.00            
ATOM   3965 2SEA VAL   130     575.810 325.400 398.630  1.00  0.00            
ATOM   3966 5BCP GLN   131     576.970 329.780 396.360  1.00  0.00            
ATOM   3967 4SCP GLN   131     574.970 333.130 397.080  1.00  0.00            
ATOM   3968 BSNa PRO   132     579.660 329.840 394.800  1.00  0.00            
ATOM   3969 2SSA PRO   132     579.070 328.130 392.350  1.00  0.00            
ATOM   3970 BTNd GLU   133     580.800 327.820 397.700  1.00  0.00            
ATOM   3971 STQa GLU   133     581.760 329.640 400.790  1.00  0.00            
ATOM   3972 BTNd ASN   134     582.880 326.100 397.370  1.00  0.00            
ATOM   3973 5STP ASN   134     585.800 326.770 398.140  1.00  0.00            
ATOM   3974 5BCP LEU   135     582.170 323.490 396.040  1.00  0.00            
ATOM   3975 1SCA LEU   135     579.190 323.750 395.150  1.00  0.00            
ATOM   3976 5BCP GLU   136     584.690 321.390 395.600  1.00  0.00            
ATOM   3977 SCQa GLU   136     588.140 320.790 397.310  1.00  0.00            
ATOM   3978 BENd TYR   137     585.120 318.900 392.750  1.00  0.00            
ATOM   3979 4SES TYR   137     584.140 320.390 390.510  1.00  0.00            
ATOM   3980 4SES TYR   137     584.590 321.940 388.350  1.00  0.00            
ATOM   3981 1SES TYR   137     582.110 320.990 388.830  1.00  0.00            
ATOM   3982 BENd THR   138     585.200 316.200 390.520  1.00  0.00            
ATOM   3983 1SEP THR   138     584.590 314.250 392.130  1.00  0.00            
ATOM   3984 BENd ILE   139     585.800 315.940 387.350  1.00  0.00            
ATOM   3985 1SEA ILE   139     586.790 318.680 386.280  1.00  0.00            
ATOM   3986 BENd VAL   140     587.280 313.900 385.200  1.00  0.00            
ATOM   3987 2SEA VAL   140     586.610 311.440 385.910  1.00  0.00            
ATOM   3988 BENd ILE   141     589.010 313.630 381.960  1.00  0.00            
ATOM   3989 1SEA ILE   141     591.760 314.990 382.410  1.00  0.00            
ATOM   3990 BENd THR   142     589.990 310.590 380.730  1.00  0.00            
ATOM   3991 1SEP THR   142     589.520 308.710 382.470  1.00  0.00            
ATOM   3992 0BEN PRO   143     592.030 309.480 377.840  1.00  0.00            
ATOM   3993 2SEA PRO   143     594.590 308.690 377.980  1.00  0.00            
ATOM   3994 5BCP HIS   144     591.210 306.220 375.880  1.00  0.00            
ATOM   3995 4SCS HIS   144     588.750 307.180 374.260  1.00  0.00            
ATOM   3996 1SCS HIS   144     586.710 306.620 372.580  1.00  0.00            
ATOM   3997 1SCS HIS   144     588.230 308.810 372.180  1.00  0.00            
ATOM   3998 5BCP SER   145     594.100 304.340 375.180  1.00  0.00            
ATOM   3999 1SCP SER   145     595.970 305.780 374.700  1.00  0.00            
ATOM   4000 5BCP GLY   146     594.440 301.320 375.750  1.00  0.00            
ATOM   4001 5BCP GLU   147     596.310 299.830 378.360  1.00  0.00            
ATOM   4002 SCQa GLU   147     599.050 302.670 376.740  1.00  0.00            
ATOM   4003 BTNd GLU   148     595.730 298.790 380.110  1.00  0.00            
ATOM   4004 STQa GLU   148     596.270 301.060 383.510  1.00  0.00            
ATOM   4005 BTNd HIS   149     593.300 297.120 381.610  1.00  0.00            
ATOM   4006 4STS HIS   149     593.810 295.510 384.550  1.00  0.00            
ATOM   4007 1STS HIS   149     593.220 295.950 387.150  1.00  0.00            
ATOM   4008 1STS HIS   149     595.670 296.570 386.210  1.00  0.00            
ATOM   4009 4BCP ALA   150     590.800 298.310 379.270  1.00  0.00            
ATOM   4010 5BSP VAL   151     586.650 300.180 379.400  1.00  0.00            
ATOM   4011 2SSA VAL   151     585.890 299.380 376.990  1.00  0.00            
ATOM   4012 5BSP GLY   152     586.640 300.100 382.020  1.00  0.00            
ATOM   4013 5BCP ASN   153     588.730 299.090 385.230  1.00  0.00            
ATOM   4014 5SCP ASN   153     588.550 295.940 384.830  1.00  0.00            
ATOM   4015 5BSP ASP   154     590.120 299.800 387.610  1.00  0.00            
ATOM   4016 SSQa ASP   154     589.050 303.000 388.620  1.00  0.00            
ATOM   4017 5BSP THR   155     593.450 300.690 388.430  1.00  0.00            
ATOM   4018 1SSP THR   155     594.200 300.100 390.850  1.00  0.00            
ATOM   4019 5BSP GLY   156     594.990 303.670 387.570  1.00  0.00            
ATOM   4020 5BCP LYS   157     595.580 305.900 386.420  1.00  0.00            
ATOM   4021 3SCC LYS   157     598.540 304.810 385.100  1.00  0.00            
ATOM   4022 SCQd LYS   157     600.550 302.830 385.400  1.00  0.00            
ATOM   4023 5BSP HIS   158     594.220 307.720 383.510  1.00  0.00            
ATOM   4024 4SSS HIS   158     592.850 304.920 382.470  1.00  0.00            
ATOM   4025 1SSS HIS   158     591.540 302.560 382.540  1.00  0.00            
ATOM   4026 1SSS HIS   158     592.050 303.750 380.170  1.00  0.00            
ATOM   4027 5BSP GLY   159     593.800 311.050 383.020  1.00  0.00            
ATOM   4028 5BCP LYS   160     593.240 311.770 386.290  1.00  0.00            
ATOM   4029 3SCC LYS   160     595.350 313.960 386.730  1.00  0.00            
ATOM   4030 SCQd LYS   160     595.620 315.230 388.860  1.00  0.00            
ATOM   4031 5BCP GLU   161     591.080 312.930 388.290  1.00  0.00            
ATOM   4032 SCQa GLU   161     588.950 311.050 390.720  1.00  0.00            
ATOM   4033 BENd ILE   162     590.320 316.430 388.570  1.00  0.00            
ATOM   4034 1SEA ILE   162     591.880 317.770 386.250  1.00  0.00            
ATOM   4035 BENd LYS   163     589.800 318.240 390.810  1.00  0.00            
ATOM   4036 3SEC LYS   163     589.110 316.570 393.360  1.00  0.00            
ATOM   4037 SEQd LYS   163     588.350 315.930 395.430  1.00  0.00            
ATOM   4038 BENd ILE   164     589.040 321.510 390.730  1.00  0.00            
ATOM   4039 1SEA ILE   164     589.600 322.680 387.910  1.00  0.00            
ATOM   4040 5BCP THR   165     587.720 324.300 393.200  1.00  0.00            
ATOM   4041 1SCP THR   165     589.240 324.840 395.240  1.00  0.00            
ATOM   4042 0BTN PRO   166     584.930 326.460 392.350  1.00  0.00            
ATOM   4043 2STA PRO   166     582.590 324.970 391.460  1.00  0.00            
ATOM   4044 BTNd GLN   167     585.700 328.280 393.690  1.00  0.00            
ATOM   4045 4STP GLN   167     584.500 331.290 395.290  1.00  0.00            
ATOM   4046 5BSP SER   168     588.080 329.480 392.300  1.00  0.00            
ATOM   4047 1SSP SER   168     590.140 330.210 393.270  1.00  0.00            
ATOM   4048 5BCP SER   169     591.050 326.810 389.520  1.00  0.00            
ATOM   4049 1SCP SER   169     592.380 325.300 391.100  1.00  0.00            
ATOM   4050 BENd ILE   170     593.090 327.640 386.860  1.00  0.00            
ATOM   4051 1SEA ILE   170     594.160 330.270 385.630  1.00  0.00            
ATOM   4052 BENd THR   171     595.760 325.430 386.910  1.00  0.00            
ATOM   4053 1SEP THR   171     597.850 326.920 387.260  1.00  0.00            
ATOM   4054 BENd GLU   172     596.040 322.270 386.270  1.00  0.00            
ATOM   4055 SEQa GLU   172     594.070 320.600 389.210  1.00  0.00            
ATOM   4056 0BEN ALA   173     597.820 319.810 384.660  1.00  0.00            
ATOM   4057 BENd GLU   174     598.870 316.870 384.650  1.00  0.00            
ATOM   4058 SEQa GLU   174     600.530 314.010 386.790  1.00  0.00            
ATOM   4059 BENd LEU   175     599.290 314.560 381.700  1.00  0.00            
ATOM   4060 1SEA LEU   175     596.460 314.420 380.220  1.00  0.00            
ATOM   4061 BTNd THR   176     600.830 311.390 380.830  1.00  0.00            
ATOM   4062 1STP THR   176     598.730 309.930 380.410  1.00  0.00            
ATOM   4063 BTNd GLY   177     603.100 312.110 378.830  1.00  0.00            
ATOM   4064 BTNd TYR   178     600.550 313.900 377.220  1.00  0.00            
ATOM   4065 4STS TYR   178     598.600 312.540 375.690  1.00  0.00            
ATOM   4066 4STS TYR   178     595.900 312.730 375.590  1.00  0.00            
ATOM   4067 1STS TYR   178     597.170 310.760 374.240  1.00  0.00            
ATOM   4068 BENd GLY   179     600.250 316.750 377.510  1.00  0.00            
ATOM   4069 BENd THR   180     599.640 319.510 380.670  1.00  0.00            
ATOM   4070 1SEP THR   180     602.120 320.030 381.230  1.00  0.00            
ATOM   4071 BENd VAL   181     596.110 320.770 379.970  1.00  0.00            
ATOM   4072 2SEA VAL   181     594.140 319.130 380.650  1.00  0.00            
ATOM   4073 BENd THR   182     595.220 324.150 381.250  1.00  0.00            
ATOM   4074 1SEP THR   182     597.260 325.750 381.400  1.00  0.00            
ATOM   4075 BENd MET   183     591.980 325.080 382.720  1.00  0.00            
ATOM   4076 5SEC MET   183     590.640 321.410 383.450  1.00  0.00            
ATOM   4077 BENd GLU   184     589.720 326.860 383.760  1.00  0.00            
ATOM   4078 SEQa GLU   184     590.480 330.490 382.900  1.00  0.00            
ATOM   4079 BENd CYS   185     586.920 327.990 384.780  1.00  0.00            
ATOM   4080 5SEC CYS   185     586.380 326.390 387.440  1.00  0.00            
ATOM   4081 5BCP SER   186     584.150 329.840 384.610  1.00  0.00            
ATOM   4082 1SCP SER   186     583.760 331.150 382.650  1.00  0.00            
ATOM   4083 0BTN PRO   187     582.400 329.110 387.900  1.00  0.00            
ATOM   4084 2STA PRO   187     584.080 330.660 389.290  1.00  0.00            
ATOM   4085 BTNd ARG   188     579.780 329.300 387.720  1.00  0.00            
ATOM   4086 0STN ARG   188     577.650 331.500 389.510  1.00  0.00            
ATOM   4087 STQd ARG   188     576.910 333.210 392.350  1.00  0.00            
ATOM   4088 5BSP THR   189     578.190 329.230 384.400  1.00  0.00            
ATOM   4089 1SSP THR   189     578.320 331.640 383.430  1.00  0.00            
ATOM   4090 5BSP GLY   190     577.080 326.900 385.400  1.00  0.00            
ATOM   4091 5BSP LEU   191     575.820 325.970 388.530  1.00  0.00            
ATOM   4092 1SSA LEU   191     578.270 324.070 389.550  1.00  0.00            
ATOM   4093 5BCP ASP   192     573.740 327.640 388.910  1.00  0.00            
ATOM   4094 SCQa ASP   192     571.130 327.640 387.110  1.00  0.00            
ATOM   4095 5BCP PHE   193     572.810 329.690 392.060  1.00  0.00            
ATOM   4096 4SCS PHE   193     573.120 327.300 393.860  1.00  0.00            
ATOM   4097 4SCS PHE   193     572.370 324.790 394.520  1.00  0.00            
ATOM   4098 4SCS PHE   193     574.960 325.330 393.990  1.00  0.00            
ATOM   4099 5BSP ASN   194     571.770 331.880 392.890  1.00  0.00            
ATOM   4100 5SSP ASN   194     571.230 335.070 392.960  1.00  0.00            
ATOM   4101 5BSP GLU   195     569.060 330.810 391.670  1.00  0.00            
ATOM   4102 SSQa GLU   195     567.640 333.510 390.130  1.00  0.00            
ATOM   4103 BENd MET   196     568.160 328.700 393.070  1.00  0.00            
ATOM   4104 5SEC MET   196     568.920 325.810 391.240  1.00  0.00            
ATOM   4105 5BCP VAL   197     567.040 327.260 396.580  1.00  0.00            
ATOM   4106 2SCA VAL   197     564.770 327.940 397.780  1.00  0.00            
ATOM   4107 5BCP LEU   198     568.380 324.430 397.920  1.00  0.00            
ATOM   4108 1SCA LEU   198     570.810 323.260 399.510  1.00  0.00            
ATOM   4109 BENd LEU   199     565.580 323.160 401.100  1.00  0.00            
ATOM   4110 1SEA LEU   199     563.150 323.390 398.930  1.00  0.00            
ATOM   4111 BENd GLN   200     567.090 320.140 402.300  1.00  0.00            
ATOM   4112 4SEP GLN   200     569.780 321.880 404.140  1.00  0.00            
ATOM   4113 5BSP MET   201     564.450 318.700 403.580  1.00  0.00            
ATOM   4114 5SSC MET   201     561.780 318.890 400.660  1.00  0.00            
ATOM   4115 5BSP GLU   202     565.230 315.470 405.050  1.00  0.00            
ATOM   4116 SSQa GLU   202     565.060 315.510 408.920  1.00  0.00            
ATOM   4117 5BSP ASN   203     566.620 313.300 403.700  1.00  0.00            
ATOM   4118 5SSP ASN   203     565.050 310.380 404.840  1.00  0.00            
ATOM   4119 5BCP LYS   204     567.310 314.170 401.180  1.00  0.00            
ATOM   4120 3SCC LYS   204     566.380 311.200 399.610  1.00  0.00            
ATOM   4121 SCQd LYS   204     565.370 309.920 397.710  1.00  0.00            
ATOM   4122 0BEN ALA   205     568.150 318.910 400.080  1.00  0.00            
ATOM   4123 BENd TRP   206     566.300 319.560 396.850  1.00  0.00            
ATOM   4124 4SES TRP   206     564.610 317.690 396.420  1.00  0.00            
ATOM   4125 1SES TRP   206     564.210 315.510 394.880  1.00  0.00            
ATOM   4126 4SES TRP   206     563.420 315.510 397.460  1.00  0.00            
ATOM   4127 4SES TRP   206     562.870 313.390 395.870  1.00  0.00            
ATOM   4128 5BCP LEU   207     565.770 322.930 394.500  1.00  0.00            
ATOM   4129 1SCA LEU   207     566.130 321.910 391.490  1.00  0.00            
ATOM   4130 5BCP VAL   208     563.290 324.990 393.840  1.00  0.00            
ATOM   4131 2SCA VAL   208     560.960 323.850 393.270  1.00  0.00            
ATOM   4132 BENd HIS   209     563.910 327.580 392.020  1.00  0.00            
ATOM   4133 4SES HIS   209     564.880 327.730 388.860  1.00  0.00            
ATOM   4134 1SES HIS   209     566.270 327.310 386.580  1.00  0.00            
ATOM   4135 1SES HIS   209     566.300 329.740 387.750  1.00  0.00            
ATOM   4136 BHNd ARG   210     564.630 330.150 393.550  1.00  0.00            
ATOM   4137 0SHN ARG   210     565.880 332.130 395.540  1.00  0.00            
ATOM   4138 SHQd ARG   210     566.310 335.320 395.070  1.00  0.00            
ATOM   4139 BHNd GLN   211     561.400 331.920 392.550  1.00  0.00            
ATOM   4140 4SHP GLN   211     560.940 335.790 393.820  1.00  0.00            
ATOM   4141 BHNd TRP   212     559.500 329.860 393.120  1.00  0.00            
ATOM   4142 4SHS TRP   212     558.040 327.820 391.180  1.00  0.00            
ATOM   4143 1SHS TRP   212     557.040 325.860 389.620  1.00  0.00            
ATOM   4144 4SHS TRP   212     555.380 327.360 391.140  1.00  0.00            
ATOM   4145 4SHS TRP   212     554.410 325.270 389.730  1.00  0.00            
ATOM   4146 BHNd PHE   213     560.270 329.340 396.830  1.00  0.00            
ATOM   4147 4SHS PHE   213     559.070 326.860 396.900  1.00  0.00            
ATOM   4148 4SHS PHE   213     558.490 324.290 397.490  1.00  0.00            
ATOM   4149 4SHS PHE   213     557.080 325.600 395.590  1.00  0.00            
ATOM   4150 BTNd LEU   214     561.160 332.450 397.620  1.00  0.00            
ATOM   4151 1STA LEU   214     561.160 335.110 398.620  1.00  0.00            
ATOM   4152 BTNd ASP   215     557.500 332.990 396.750  1.00  0.00            
ATOM   4153 STQa ASP   215     556.260 335.960 397.080  1.00  0.00            
ATOM   4154 5BSP LEU   216     555.130 330.670 397.450  1.00  0.00            
ATOM   4155 1SSA LEU   216     553.090 328.850 395.710  1.00  0.00            
ATOM   4156 BCNa PRO   217     554.670 328.810 400.840  1.00  0.00            
ATOM   4157 2SCA PRO   217     553.730 326.150 399.620  1.00  0.00            
ATOM   4158 5BSP LEU   218     553.770 327.650 404.290  1.00  0.00            
ATOM   4159 1SSA LEU   218     554.870 324.670 404.360  1.00  0.00            
ATOM   4160 BCNa PRO   219     554.660 328.780 407.290  1.00  0.00            
ATOM   4161 2SCA PRO   219     553.500 327.020 409.010  1.00  0.00            
ATOM   4162 BENd TRP   220     558.270 329.240 408.330  1.00  0.00            
ATOM   4163 4SES TRP   220     559.120 330.440 405.690  1.00  0.00            
ATOM   4164 1SES TRP   220     559.910 330.950 403.160  1.00  0.00            
ATOM   4165 4SES TRP   220     557.390 331.540 403.930  1.00  0.00            
ATOM   4166 4SES TRP   220     558.280 332.320 401.500  1.00  0.00            
ATOM   4167 5BCP LEU   221     560.650 330.840 410.180  1.00  0.00            
ATOM   4168 1SCA LEU   221     560.920 328.360 412.600  1.00  0.00            
ATOM   4169 BCNa PRO   222     563.800 333.840 407.880  1.00  0.00            
ATOM   4170 2SCA PRO   222     562.220 335.490 405.950  1.00  0.00            
ATOM   4171 5BSP GLY   223     567.020 332.410 407.970  1.00  0.00            
ATOM   4172 4BCP ALA   224     567.700 333.460 410.470  1.00  0.00            
ATOM   4173 5BCP ASP   225     565.380 334.450 412.340  1.00  0.00            
ATOM   4174 SCQa ASP   225     564.570 331.490 413.560  1.00  0.00            
ATOM   4175 5BSP THR   226     565.620 337.060 412.570  1.00  0.00            
ATOM   4176 1SSP THR   226     566.400 339.420 411.820  1.00  0.00            
ATOM   4177 5BSP GLN   227     564.520 336.790 416.430  1.00  0.00            
ATOM   4178 4SSP GLN   227     566.380 339.300 417.200  1.00  0.00            
ATOM   4179 5BCP GLY   228     562.220 335.420 416.560  1.00  0.00            
ATOM   4180 5BCP SER   229     559.570 332.440 416.000  1.00  0.00            
ATOM   4181 1SCP SER   229     559.310 330.350 417.420  1.00  0.00            
ATOM   4182 5BCP ASN   230     556.670 333.980 414.510  1.00  0.00            
ATOM   4183 5SCP ASN   230     556.810 336.570 414.980  1.00  0.00            
ATOM   4184 5BCP TRP   231     555.820 333.020 411.000  1.00  0.00            
ATOM   4185 4SCS TRP   231     554.330 330.510 412.070  1.00  0.00            
ATOM   4186 1SCS TRP   231     553.530 328.460 413.630  1.00  0.00            
ATOM   4187 4SCS TRP   231     556.150 329.100 413.480  1.00  0.00            
ATOM   4188 4SCS TRP   231     555.320 327.190 415.200  1.00  0.00            
ATOM   4189 BENd ILE   232     555.000 333.900 408.530  1.00  0.00            
ATOM   4190 1SEA ILE   232     557.380 335.390 407.200  1.00  0.00            
ATOM   4191 5BCP GLN   233     551.980 332.290 408.200  1.00  0.00            
ATOM   4192 4SCP GLN   233     551.010 332.720 405.120  1.00  0.00            
ATOM   4193 5BSP LYS   234     549.740 330.020 409.160  1.00  0.00            
ATOM   4194 3SSC LYS   234     548.630 331.550 411.710  1.00  0.00            
ATOM   4195 SSQd LYS   234     546.980 333.370 412.880  1.00  0.00            
ATOM   4196 5BCP GLU   235     548.200 328.650 407.080  1.00  0.00            
ATOM   4197 SCQa GLU   235     544.830 326.520 406.610  1.00  0.00            
ATOM   4198 5BSP THR   236     549.960 326.870 405.160  1.00  0.00            
ATOM   4199 1SSP THR   236     549.620 325.580 402.930  1.00  0.00            
ATOM   4200 5BSP LEU   237     549.790 323.780 407.320  1.00  0.00            
ATOM   4201 1SSA LEU   237     547.940 321.830 405.500  1.00  0.00            
ATOM   4202 5BCP VAL   238     547.160 322.790 410.090  1.00  0.00            
ATOM   4203 2SCA VAL   238     547.710 324.880 411.630  1.00  0.00            
ATOM   4204 BENd THR   239     543.370 322.440 409.800  1.00  0.00            
ATOM   4205 1SEP THR   239     542.930 319.890 410.020  1.00  0.00            
ATOM   4206 BENd PHE   240     541.310 324.430 411.910  1.00  0.00            
ATOM   4207 4SES PHE   240     542.400 327.310 411.420  1.00  0.00            
ATOM   4208 4SES PHE   240     544.880 328.360 411.280  1.00  0.00            
ATOM   4209 4SES PHE   240     542.730 329.980 411.270  1.00  0.00            
ATOM   4210 BENd LYS   241     537.440 325.030 411.730  1.00  0.00            
ATOM   4211 3SEC LYS   241     538.230 324.870 408.850  1.00  0.00            
ATOM   4212 SEQd LYS   241     539.910 325.890 407.360  1.00  0.00            
ATOM   4213 5BCP ASN   242     536.160 327.300 413.010  1.00  0.00            
ATOM   4214 5SCP ASN   242     538.900 328.370 414.380  1.00  0.00            
ATOM   4215 BSNa PRO   243     533.880 329.400 412.060  1.00  0.00            
ATOM   4216 2SSA PRO   243     533.170 330.390 409.870  1.00  0.00            
ATOM   4217 BTNd HIS   244     530.330 328.970 413.340  1.00  0.00            
ATOM   4218 4STS HIS   244     528.140 329.030 410.870  1.00  0.00            
ATOM   4219 1STS HIS   244     526.830 327.130 409.480  1.00  0.00            
ATOM   4220 1STS HIS   244     525.590 329.460 410.080  1.00  0.00            
ATOM   4221 0BTN ALA   245     530.370 329.560 415.420  1.00  0.00            
ATOM   4222 5BSP LYS   246     530.870 326.700 417.990  1.00  0.00            
ATOM   4223 3SSC LYS   246     528.530 328.230 419.960  1.00  0.00            
ATOM   4224 SSQd LYS   246     528.250 328.790 422.420  1.00  0.00            
ATOM   4225 5BSP LYS   247     533.070 324.780 417.660  1.00  0.00            
ATOM   4226 3SSC LYS   247     533.750 323.550 414.290  1.00  0.00            
ATOM   4227 SSQd LYS   247     535.310 321.520 414.510  1.00  0.00            
ATOM   4228 5BCP GLN   248     536.380 325.420 417.820  1.00  0.00            
ATOM   4229 4SCP GLN   248     536.560 324.750 422.020  1.00  0.00            
ATOM   4230 BENd ASP   249     539.140 323.650 417.260  1.00  0.00            
ATOM   4231 SEQa ASP   249     539.850 321.960 419.640  1.00  0.00            
ATOM   4232 BENd VAL   250     541.940 322.620 414.970  1.00  0.00            
ATOM   4233 2SEA VAL   250     541.040 320.220 414.290  1.00  0.00            
ATOM   4234 BENd VAL   251     545.380 322.200 414.620  1.00  0.00            
ATOM   4235 2SEA VAL   251     546.670 323.830 416.280  1.00  0.00            
ATOM   4236 5BCP VAL   252     547.320 319.340 413.670  1.00  0.00            
ATOM   4237 2SCA VAL   252     547.810 318.220 416.030  1.00  0.00            
ATOM   4238 5BCP LEU   253     547.130 317.550 411.490  1.00  0.00            
ATOM   4239 1SCA LEU   253     544.740 315.620 411.640  1.00  0.00            
ATOM   4240 5BCP GLY   254     550.030 317.990 409.300  1.00  0.00            
ATOM   4241 5BCP SER   255     552.800 316.760 409.060  1.00  0.00            
ATOM   4242 1SCP SER   255     553.500 314.800 408.960  1.00  0.00            
ATOM   4243 BTNd GLN   256     554.860 317.960 405.080  1.00  0.00            
ATOM   4244 4STP GLN   256     552.150 320.680 403.830  1.00  0.00            
ATOM   4245 BHNd GLU   257     556.340 316.240 405.300  1.00  0.00            
ATOM   4246 SHQa GLU   257     560.140 317.250 405.690  1.00  0.00            
ATOM   4247 BHNd GLY   258     554.690 314.160 402.270  1.00  0.00            
ATOM   4248 0BHN ALA   259     553.780 316.390 401.010  1.00  0.00            
ATOM   4249 BHNd MET   260     556.760 317.960 400.420  1.00  0.00            
ATOM   4250 5SHC MET   260     555.770 321.580 400.210  1.00  0.00            
ATOM   4251 BHNa HIS   261     557.980 315.640 398.570  1.00  0.00            
ATOM   4252 4SHS HIS   261     560.270 314.300 400.190  1.00  0.00            
ATOM   4253 1SHS HIS   261     562.270 312.540 400.610  1.00  0.00            
ATOM   4254 1SHS HIS   261     560.710 313.330 402.670  1.00  0.00            
ATOM   4255 BHNa THR   262     555.520 315.800 396.380  1.00  0.00            
ATOM   4256 1SHP THR   262     554.250 313.640 395.700  1.00  0.00            
ATOM   4257 0BHN ALA   263     556.190 318.290 395.730  1.00  0.00            
ATOM   4258 BHNa LEU   264     559.460 317.470 394.850  1.00  0.00            
ATOM   4259 1SHA LEU   264     560.770 320.230 396.250  1.00  0.00            
ATOM   4260 BTNd THR   265     558.960 316.570 392.230  1.00  0.00            
ATOM   4261 1STP THR   265     556.960 314.960 391.800  1.00  0.00            
ATOM   4262 BTNd GLY   266     561.720 317.450 390.400  1.00  0.00            
ATOM   4263 4BSP ALA   267     563.490 318.160 390.480  1.00  0.00            
ATOM   4264 5BCP THR   268     567.990 317.460 391.230  1.00  0.00            
ATOM   4265 1SCP THR   268     568.660 318.150 388.820  1.00  0.00            
ATOM   4266 BENd GLU   269     569.260 316.230 393.640  1.00  0.00            
ATOM   4267 SEQa GLU   269     568.280 312.640 394.270  1.00  0.00            
ATOM   4268 5BCP ILE   270     569.680 318.200 396.130  1.00  0.00            
ATOM   4269 1SCA ILE   270     570.360 320.970 394.900  1.00  0.00            
ATOM   4270 5BCP GLN   271     571.830 318.330 398.720  1.00  0.00            
ATOM   4271 4SCP GLN   271     571.560 314.180 398.350  1.00  0.00            
ATOM   4272 5BCP MET   272     572.510 318.170 401.030  1.00  0.00            
ATOM   4273 5SCC MET   272     574.620 321.310 401.640  1.00  0.00            
ATOM   4274 5BSP SER   273     570.930 315.590 403.850  1.00  0.00            
ATOM   4275 1SSP SER   273     569.760 317.110 405.610  1.00  0.00            
ATOM   4276 5BSP SER   274     572.020 313.010 403.270  1.00  0.00            
ATOM   4277 1SSP SER   274     570.810 311.000 402.340  1.00  0.00            
ATOM   4278 5BSP GLY   275     574.950 312.820 402.260  1.00  0.00            
ATOM   4279 5BCP ASN   276     575.760 315.780 400.470  1.00  0.00            
ATOM   4280 5SCP ASN   276     577.190 317.210 402.910  1.00  0.00            
ATOM   4281 5BCP LEU   277     576.730 316.240 397.610  1.00  0.00            
ATOM   4282 1SCA LEU   277     578.780 314.560 395.670  1.00  0.00            
ATOM   4283 5BCP LEU   278     574.340 317.760 394.720  1.00  0.00            
ATOM   4284 1SCA LEU   278     575.150 320.420 395.940  1.00  0.00            
ATOM   4285 5BCP PHE   279     574.240 316.930 391.300  1.00  0.00            
ATOM   4286 4SCS PHE   279     572.970 319.750 390.480  1.00  0.00            
ATOM   4287 4SCS PHE   279     574.200 322.090 391.050  1.00  0.00            
ATOM   4288 4SCS PHE   279     571.790 322.090 389.820  1.00  0.00            
ATOM   4289 5BCP THR   280     575.020 317.410 387.560  1.00  0.00            
ATOM   4290 1SCP THR   280     572.940 317.710 386.030  1.00  0.00            
ATOM   4291 5BCP GLY   281     577.520 319.620 387.440  1.00  0.00            
ATOM   4292 5BCP HIS   282     577.910 321.640 384.800  1.00  0.00            
ATOM   4293 4SCS HIS   282     575.000 322.550 384.850  1.00  0.00            
ATOM   4294 1SCS HIS   282     572.570 322.980 385.950  1.00  0.00            
ATOM   4295 1SCS HIS   282     573.270 324.250 383.670  1.00  0.00            
ATOM   4296 5BCP LEU   283     580.210 323.840 383.380  1.00  0.00            
ATOM   4297 1SCA LEU   283     581.710 324.880 385.910  1.00  0.00            
ATOM   4298 BENd LYS   284     581.900 325.470 381.040  1.00  0.00            
ATOM   4299 3SEC LYS   284     580.700 328.470 379.830  1.00  0.00            
ATOM   4300 SEQd LYS   284     581.100 330.400 378.500  1.00  0.00            
ATOM   4301 BENd CYS   285     585.260 325.570 381.300  1.00  0.00            
ATOM   4302 5SEC CYS   285     586.100 323.250 383.290  1.00  0.00            
ATOM   4303 BENd ARG   286     588.110 325.800 378.630  1.00  0.00            
ATOM   4304 0SEN ARG   286     588.850 328.500 378.940  1.00  0.00            
ATOM   4305 SEQd ARG   286     587.320 331.200 379.230  1.00  0.00            
ATOM   4306 BENd LEU   287     590.580 324.000 378.160  1.00  0.00            
ATOM   4307 1SEA LEU   287     591.260 321.240 377.010  1.00  0.00            
ATOM   4308 BENd ARG   288     593.850 326.250 377.270  1.00  0.00            
ATOM   4309 0SEN ARG   288     593.430 329.080 378.950  1.00  0.00            
ATOM   4310 SEQd ARG   288     595.150 331.190 380.860  1.00  0.00            
ATOM   4311 5BCP MET   289     596.530 326.000 376.120  1.00  0.00            
ATOM   4312 5SCC MET   289     596.520 329.340 374.410  1.00  0.00            
ATOM   4313 5BSP ASP   290     599.280 322.940 376.840  1.00  0.00            
ATOM   4314 SSQa ASP   290     601.000 324.500 378.590  1.00  0.00            
ATOM   4315 5BCP LYS   291     599.820 320.830 374.580  1.00  0.00            
ATOM   4316 3SCC LYS   291     601.370 321.590 372.240  1.00  0.00            
ATOM   4317 SCQd LYS   291     603.140 322.550 370.910  1.00  0.00            
ATOM   4318 5BCP LEU   292     598.160 318.540 374.120  1.00  0.00            
ATOM   4319 1SCA LEU   292     595.630 317.870 375.950  1.00  0.00            
ATOM   4320 5BCP GLN   293     599.530 315.460 372.330  1.00  0.00            
ATOM   4321 4SCP GLN   293     603.420 316.790 373.480  1.00  0.00            
ATOM   4322 5BCP LEU   294     600.460 313.090 370.960  1.00  0.00            
ATOM   4323 1SCA LEU   294     598.490 312.220 368.740  1.00  0.00            
ATOM   4324 5BSP LYS   295     603.020 310.770 372.650  1.00  0.00            
ATOM   4325 3SSC LYS   295     602.170 308.940 374.660  1.00  0.00            
ATOM   4326 SSQd LYS   295     600.790 307.800 376.830  1.00  0.00            
ATOM   4327 5BSP GLY   296     604.390 307.820 370.020  1.00  0.00            
ATOM   4328 BTNd MET   297     604.430 309.160 367.930  1.00  0.00            
ATOM   4329 5STC MET   297     608.200 310.230 367.650  1.00  0.00            
ATOM   4330 BTNd SER   298     605.280 308.130 364.460  1.00  0.00            
ATOM   4331 1STP SER   298     605.480 310.090 363.070  1.00  0.00            
ATOM   4332 5BCP TYR   299     605.710 305.030 364.520  1.00  0.00            
ATOM   4333 4SCS TYR   299     607.600 304.630 366.760  1.00  0.00            
ATOM   4334 4SCS TYR   299     610.250 304.280 367.150  1.00  0.00            
ATOM   4335 1SCS TYR   299     608.750 305.430 369.080  1.00  0.00            
ATOM   4336 5BCP SER   300     606.040 301.410 362.490  1.00  0.00            
ATOM   4337 1SCP SER   300     606.770 301.300 360.380  1.00  0.00            
ATOM   4338 5BCP MET   301     604.990 299.640 364.410  1.00  0.00            
ATOM   4339 5SCC MET   301     608.360 299.480 366.980  1.00  0.00            
ATOM   4340 5BCP CYS   302     605.080 296.540 365.070  1.00  0.00            
ATOM   4341 5SCC CYS   302     607.710 295.520 364.240  1.00  0.00            
ATOM   4342 5BCP THR   303     603.110 292.860 363.070  1.00  0.00            
ATOM   4343 1SCP THR   303     604.690 292.920 361.010  1.00  0.00            
ATOM   4344 5BSP GLY   304     602.500 290.510 365.400  1.00  0.00            
ATOM   4345 BENd LYS   305     600.580 287.920 366.510  1.00  0.00            
ATOM   4346 3SEC LYS   305     600.640 284.890 365.070  1.00  0.00            
ATOM   4347 SEQd LYS   305     601.010 282.620 363.380  1.00  0.00            
ATOM   4348 BENd PHE   306     597.390 288.690 368.360  1.00  0.00            
ATOM   4349 4SES PHE   306     595.860 287.330 366.170  1.00  0.00            
ATOM   4350 4SES PHE   306     595.900 285.590 364.110  1.00  0.00            
ATOM   4351 4SES PHE   306     593.630 285.960 365.520  1.00  0.00            
ATOM   4352 BENd LYS   307     596.040 289.500 371.040  1.00  0.00            
ATOM   4353 3SEC LYS   307     597.210 287.060 373.060  1.00  0.00            
ATOM   4354 SEQd LYS   307     599.110 286.940 374.470  1.00  0.00            
ATOM   4355 BENd VAL   308     592.590 290.470 371.490  1.00  0.00            
ATOM   4356 2SEA VAL   308     591.280 288.820 369.890  1.00  0.00            
ATOM   4357 5BSP VAL   309     591.000 291.120 374.110  1.00  0.00            
ATOM   4358 2SSA VAL   309     592.050 289.980 376.260  1.00  0.00            
ATOM   4359 5BSP LYS   310     586.990 290.840 374.110  1.00  0.00            
ATOM   4360 3SSC LYS   310     586.300 289.350 371.490  1.00  0.00            
ATOM   4361 SSQd LYS   310     586.790 289.440 368.830  1.00  0.00            
ATOM   4362 5BCP GLU   311     584.670 293.500 374.680  1.00  0.00            
ATOM   4363 SCQa GLU   311     583.700 292.260 378.420  1.00  0.00            
ATOM   4364 5BCP ILE   312     582.760 296.490 374.190  1.00  0.00            
ATOM   4365 1SCA ILE   312     581.040 296.560 376.770  1.00  0.00            
ATOM   4366 4BCP ALA   313     578.860 298.140 371.700  1.00  0.00            
ATOM   4367 5BCP GLU   314     577.590 300.170 371.150  1.00  0.00            
ATOM   4368 SCQa GLU   314     575.420 300.920 368.460  1.00  0.00            
ATOM   4369 5BSP THR   315     575.730 302.760 373.210  1.00  0.00            
ATOM   4370 1SSP THR   315     575.300 301.240 375.270  1.00  0.00            
ATOM   4371 5BSP GLN   316     576.830 306.490 372.140  1.00  0.00            
ATOM   4372 4SSP GLN   316     573.520 306.130 370.660  1.00  0.00            
ATOM   4373 5BSP HIS   317     577.920 305.810 367.780  1.00  0.00            
ATOM   4374 4SSS HIS   317     579.410 308.770 367.480  1.00  0.00            
ATOM   4375 1SSS HIS   317     580.340 311.180 368.280  1.00  0.00            
ATOM   4376 1SSS HIS   317     579.640 310.790 365.700  1.00  0.00            
ATOM   4377 5BSP GLY   318     579.200 303.520 366.280  1.00  0.00            
ATOM   4378 5BCP THR   319     580.810 302.520 369.890  1.00  0.00            
ATOM   4379 1SCP THR   319     582.070 304.730 370.420  1.00  0.00            
ATOM   4380 BENd ILE   320     582.130 299.380 369.310  1.00  0.00            
ATOM   4381 1SEA ILE   320     580.470 299.250 366.700  1.00  0.00            
ATOM   4382 5BCP VAL   321     585.190 298.420 369.030  1.00  0.00            
ATOM   4383 2SCA VAL   321     586.420 298.440 366.690  1.00  0.00            
ATOM   4384 5BCP ILE   322     587.520 296.440 371.310  1.00  0.00            
ATOM   4385 1SCA ILE   322     588.440 293.920 369.770  1.00  0.00            
ATOM   4386 5BCP ARG   323     590.340 296.190 373.970  1.00  0.00            
ATOM   4387 0SCN ARG   323     588.790 294.790 376.830  1.00  0.00            
ATOM   4388 SCQd ARG   323     587.410 294.990 380.160  1.00  0.00            
ATOM   4389 BENd VAL   324     593.840 294.200 371.650  1.00  0.00            
ATOM   4390 2SEA VAL   324     594.720 294.500 369.170  1.00  0.00            
ATOM   4391 BENd GLN   325     597.220 293.250 373.070  1.00  0.00            
ATOM   4392 4SEP GLN   325     597.510 291.270 376.540  1.00  0.00            
ATOM   4393 BENd TYR   326     600.010 292.450 370.870  1.00  0.00            
ATOM   4394 4SES TYR   326     599.410 294.220 368.320  1.00  0.00            
ATOM   4395 4SES TYR   326     600.370 295.700 366.290  1.00  0.00            
ATOM   4396 1SES TYR   326     598.590 293.730 365.790  1.00  0.00            
ATOM   4397 BENd GLU   327     602.690 291.630 370.290  1.00  0.00            
ATOM   4398 SEQa GLU   327     602.410 287.910 370.890  1.00  0.00            
ATOM   4399 5BSP GLY   328     604.850 291.460 368.230  1.00  0.00            
ATOM   4400 5BCP ASP   329     607.760 294.560 368.870  1.00  0.00            
ATOM   4401 SCQa ASP   329     609.500 291.630 368.940  1.00  0.00            
ATOM   4402 5BCP GLY   330     609.710 297.010 370.970  1.00  0.00            
ATOM   4403 5BSP SER   331     608.980 300.690 371.450  1.00  0.00            
ATOM   4404 1SSP SER   331     610.580 301.740 372.770  1.00  0.00            
ATOM   4405 BSNa PRO   332     605.930 301.950 371.360  1.00  0.00            
ATOM   4406 2SSA PRO   332     606.400 304.460 372.980  1.00  0.00            
ATOM   4407 BENd CYS   333     604.440 300.720 369.160  1.00  0.00            
ATOM   4408 5SEC CYS   333     604.460 297.880 369.800  1.00  0.00            
ATOM   4409 5BCP LYS   334     601.400 301.180 367.370  1.00  0.00            
ATOM   4410 3SCC LYS   334     601.700 304.390 367.090  1.00  0.00            
ATOM   4411 SCQd LYS   334     600.540 306.670 366.300  1.00  0.00            
ATOM   4412 5BCP ILE   335     599.850 300.110 365.990  1.00  0.00            
ATOM   4413 1SCA ILE   335     597.190 298.960 367.090  1.00  0.00            
ATOM   4414 BCNa PRO   336     599.000 298.750 361.940  1.00  0.00            
ATOM   4415 2SCA PRO   336     601.380 297.230 361.980  1.00  0.00            
ATOM   4416 5BCP PHE   337     596.370 299.370 360.820  1.00  0.00            
ATOM   4417 4SCS PHE   337     595.300 301.840 362.830  1.00  0.00            
ATOM   4418 4SCS PHE   337     596.620 303.570 364.420  1.00  0.00            
ATOM   4419 4SCS PHE   337     594.180 304.210 363.460  1.00  0.00            
ATOM   4420 BENd GLU   338     594.880 298.870 357.990  1.00  0.00            
ATOM   4421 SEQa GLU   338     596.600 296.260 356.480  1.00  0.00            
ATOM   4422 BENd ILE   339     591.550 300.310 357.380  1.00  0.00            
ATOM   4423 1SEA ILE   339     592.230 303.100 358.520  1.00  0.00            
ATOM   4424 BENd MET   340     589.710 298.700 354.660  1.00  0.00            
ATOM   4425 5SEC MET   340     592.560 296.640 353.990  1.00  0.00            
ATOM   4426 5BCP ASP   341     586.530 297.410 354.570  1.00  0.00            
ATOM   4427 SCQa ASP   341     584.950 299.570 353.170  1.00  0.00            
ATOM   4428 5BSP LEU   342     584.620 294.500 352.650  1.00  0.00            
ATOM   4429 1SSA LEU   342     583.030 293.580 355.140  1.00  0.00            
ATOM   4430 5BSP GLU   343     583.470 295.230 350.080  1.00  0.00            
ATOM   4431 SSQa GLU   343     581.800 292.460 347.470  1.00  0.00            
ATOM   4432 5BSP LYS   344     582.960 297.850 348.240  1.00  0.00            
ATOM   4433 3SSC LYS   344     581.790 296.760 345.200  1.00  0.00            
ATOM   4434 SSQd LYS   344     581.320 297.520 342.750  1.00  0.00            
ATOM   4435 5BCP ARG   345     587.120 299.790 348.620  1.00  0.00            
ATOM   4436 0SCN ARG   345     588.160 297.500 350.190  1.00  0.00            
ATOM   4437 SCQd ARG   345     589.040 294.390 350.150  1.00  0.00            
ATOM   4438 5BCP HIS   346     587.670 302.340 349.760  1.00  0.00            
ATOM   4439 4SCS HIS   346     584.500 303.340 349.580  1.00  0.00            
ATOM   4440 1SCS HIS   346     582.540 305.010 350.360  1.00  0.00            
ATOM   4441 1SCS HIS   346     581.970 302.430 349.790  1.00  0.00            
ATOM   4442 5BCP VAL   347     588.860 302.450 353.140  1.00  0.00            
ATOM   4443 2SCA VAL   347     591.280 303.380 352.590  1.00  0.00            
ATOM   4444 5BCP LEU   348     586.800 303.350 356.090  1.00  0.00            
ATOM   4445 1SCA LEU   348     584.170 304.120 355.060  1.00  0.00            
ATOM   4446 5BCP GLY   349     587.500 302.700 358.330  1.00  0.00            
ATOM   4447 5BCP ARG   350     587.080 305.240 361.560  1.00  0.00            
ATOM   4448 0SCN ARG   350     586.700 307.390 359.520  1.00  0.00            
ATOM   4449 SCQd ARG   350     585.080 308.330 356.980  1.00  0.00            
ATOM   4450 BENd LEU   351     589.080 305.060 364.290  1.00  0.00            
ATOM   4451 1SEA LEU   351     589.810 302.340 365.290  1.00  0.00            
ATOM   4452 5BCP ILE   352     588.930 306.880 367.150  1.00  0.00            
ATOM   4453 1SCA ILE   352     586.070 307.790 367.920  1.00  0.00            
ATOM   4454 5BSP THR   353     591.690 306.860 368.800  1.00  0.00            
ATOM   4455 1SSP THR   353     592.040 305.320 370.860  1.00  0.00            
ATOM   4456 5BSP VAL   354     594.720 309.300 367.670  1.00  0.00            
ATOM   4457 2SSA VAL   354     594.050 309.190 365.100  1.00  0.00            
ATOM   4458 5BSP ASN   355     596.720 307.470 369.120  1.00  0.00            
ATOM   4459 5SSP ASN   355     598.840 307.970 370.820  1.00  0.00            
ATOM   4460 BCNa PRO   356     596.550 303.720 369.600  1.00  0.00            
ATOM   4461 2SCA PRO   356     594.350 302.400 368.100  1.00  0.00            
ATOM   4462 5BCP ILE   357     599.190 302.500 371.540  1.00  0.00            
ATOM   4463 1SCA ILE   357     601.330 304.390 372.760  1.00  0.00            
ATOM   4464 BENd VAL   358     600.330 299.640 373.060  1.00  0.00            
ATOM   4465 2SEA VAL   358     600.290 297.730 371.220  1.00  0.00            
ATOM   4466 5BCP THR   359     604.420 299.510 375.220  1.00  0.00            
ATOM   4467 1SCP THR   359     603.500 301.720 376.250  1.00  0.00            
ATOM   4468 5BSP GLU   360     605.760 297.210 374.430  1.00  0.00            
ATOM   4469 SSQa GLU   360     609.100 297.340 376.200  1.00  0.00            
ATOM   4470 5BSP LYS   361     604.910 295.230 373.870  1.00  0.00            
ATOM   4471 3SSC LYS   361     607.120 292.750 373.240  1.00  0.00            
ATOM   4472 SSQd LYS   361     609.430 292.720 374.270  1.00  0.00            
ATOM   4473 5BSP ASP   362     602.370 294.300 374.660  1.00  0.00            
ATOM   4474 SSQa ASP   362     602.260 291.570 376.090  1.00  0.00            
ATOM   4475 5BCP SER   363     599.920 295.710 376.370  1.00  0.00            
ATOM   4476 1SCP SER   363     600.560 296.750 378.340  1.00  0.00            
ATOM   4477 BCNa PRO   364     596.390 296.150 375.350  1.00  0.00            
ATOM   4478 2SCA PRO   364     594.020 295.180 376.740  1.00  0.00            
ATOM   4479 5BCP VAL   365     595.210 299.150 373.970  1.00  0.00            
ATOM   4480 2SCA VAL   365     595.600 298.740 371.380  1.00  0.00            
ATOM   4481 5BCP ASN   366     591.270 299.470 373.440  1.00  0.00            
ATOM   4482 5SCP ASN   366     589.720 301.630 375.350  1.00  0.00            
ATOM   4483 5BCP ILE   367     590.610 300.040 370.410  1.00  0.00            
ATOM   4484 1SCA ILE   367     591.480 298.370 367.940  1.00  0.00            
ATOM   4485 5BCP GLU   368     587.580 302.390 369.560  1.00  0.00            
ATOM   4486 SCQa GLU   368     585.680 301.660 372.670  1.00  0.00            
ATOM   4487 0BEN ALA   369     585.660 303.050 367.620  1.00  0.00            
ATOM   4488 5BCP GLU   370     584.270 303.120 365.840  1.00  0.00            
ATOM   4489 SCQa GLU   370     583.000 306.580 364.900  1.00  0.00            
ATOM   4490 BCNa PRO   371     582.960 301.510 363.120  1.00  0.00            
ATOM   4491 2SCA PRO   371     585.470 300.380 362.190  1.00  0.00            
ATOM   4492 BCNa PRO   372     580.880 302.630 360.890  1.00  0.00            
ATOM   4493 2SCA PRO   372     582.270 305.020 359.800  1.00  0.00            
ATOM   4494 5BSP PHE   373     577.670 302.140 359.270  1.00  0.00            
ATOM   4495 4SSS PHE   373     578.580 302.970 356.150  1.00  0.00            
ATOM   4496 4SSS PHE   373     578.450 304.460 353.910  1.00  0.00            
ATOM   4497 4SSS PHE   373     579.700 302.070 353.870  1.00  0.00            
ATOM   4498 5BSP GLY   374     577.540 299.130 358.520  1.00  0.00            
ATOM   4499 5BCP ASP   375     579.670 296.080 358.120  1.00  0.00            
ATOM   4500 SCQa ASP   375     578.690 293.540 356.890  1.00  0.00            
ATOM   4501 5BCP SER   376     583.320 297.140 358.290  1.00  0.00            
ATOM   4502 1SCP SER   376     583.570 299.560 357.920  1.00  0.00            
ATOM   4503 BENd TYR   377     586.800 295.980 359.070  1.00  0.00            
ATOM   4504 4SES TYR   377     587.590 293.660 357.340  1.00  0.00            
ATOM   4505 4SES TYR   377     589.110 293.280 355.150  1.00  0.00            
ATOM   4506 1SES TYR   377     587.250 291.450 355.840  1.00  0.00            
ATOM   4507 BENd ILE   378     590.090 296.930 360.180  1.00  0.00            
ATOM   4508 1SEA ILE   378     590.830 299.030 362.340  1.00  0.00            
ATOM   4509 BENd ILE   379     592.800 294.310 359.320  1.00  0.00            
ATOM   4510 1SEA ILE   379     594.030 292.650 357.010  1.00  0.00            
ATOM   4511 5BCP ILE   380     595.550 294.370 362.250  1.00  0.00            
ATOM   4512 1SCA ILE   380     594.010 295.840 364.500  1.00  0.00            
ATOM   4513 5BCP GLY   381     597.360 293.990 361.240  1.00  0.00            
ATOM   4514 5BCP VAL   382     599.960 292.880 359.120  1.00  0.00            
ATOM   4515 2SCA VAL   382     601.150 294.560 357.440  1.00  0.00            
ATOM   4516 BTNd GLU   383     601.150 290.030 359.080  1.00  0.00            
ATOM   4517 STQa GLU   383     603.760 288.810 356.740  1.00  0.00            
ATOM   4518 0BTN PRO   384     599.820 287.920 361.530  1.00  0.00            
ATOM   4519 2STA PRO   384     598.690 285.140 360.450  1.00  0.00            
ATOM   4520 5BCP GLY   385     598.240 290.200 362.580  1.00  0.00            
ATOM   4521 5BCP GLN   386     595.610 289.480 361.580  1.00  0.00            
ATOM   4522 4SCP GLN   386     596.360 288.550 357.880  1.00  0.00            
ATOM   4523 5BCP LEU   387     593.300 289.950 362.620  1.00  0.00            
ATOM   4524 1SCA LEU   387     592.730 291.250 365.630  1.00  0.00            
ATOM   4525 BENd LYS   388     590.770 291.380 360.770  1.00  0.00            
ATOM   4526 3SEC LYS   388     590.790 289.560 358.370  1.00  0.00            
ATOM   4527 SEQd LYS   388     591.650 288.750 356.570  1.00  0.00            
ATOM   4528 BENd LEU   389     587.910 292.790 361.980  1.00  0.00            
ATOM   4529 1SEA LEU   389     588.740 294.020 365.070  1.00  0.00            
ATOM   4530 BENd ASN   390     584.930 293.930 362.170  1.00  0.00            
ATOM   4531 5SEP ASN   390     582.740 292.400 360.220  1.00  0.00            
ATOM   4532 5BCP TRP   391     582.680 296.370 363.650  1.00  0.00            
ATOM   4533 4SCS TRP   391     582.220 294.720 365.710  1.00  0.00            
ATOM   4534 1SCS TRP   391     581.770 294.450 368.350  1.00  0.00            
ATOM   4535 4SCS TRP   391     584.100 293.600 367.290  1.00  0.00            
ATOM   4536 4SCS TRP   391     583.460 292.960 369.830  1.00  0.00            
ATOM   4537 5BCP PHE   392     579.660 296.910 362.030  1.00  0.00            
ATOM   4538 4SCS PHE   392     578.200 294.210 362.300  1.00  0.00            
ATOM   4539 4SCS PHE   392     577.680 291.610 361.810  1.00  0.00            
ATOM   4540 4SCS PHE   392     579.570 292.290 363.610  1.00  0.00            
ATOM   4541 5BCP LYS   393     576.810 298.990 363.430  1.00  0.00            
ATOM   4542 3SCC LYS   393     575.880 297.130 365.710  1.00  0.00            
ATOM   4543 SCQd LYS   393     576.500 295.100 367.200  1.00  0.00            
ATOM   4544 5BCP LYS   394     575.890 302.090 362.240  1.00  0.00            
ATOM   4545 3SCC LYS   394     574.760 303.420 364.710  1.00  0.00            
ATOM   4546 SCQd LYS   394     572.150 303.480 365.740  1.00  0.00            
ATOM   4547 5BCP GLY   395     574.550 303.260 359.940  1.00  0.00            
ATOM   4548 5BCP SER   396     574.410 305.280 358.070  1.00  0.00            
ATOM   4549 1SCP SER   396     572.830 305.730 356.240  1.00  0.00            
ATOM   4550 BHNd SER   397     576.940 308.590 356.570  1.00  0.00            
ATOM   4551 1SHP SER   397     579.130 308.100 357.400  1.00  0.00            
ATOM   4552 BHNd ILE   398     574.580 310.620 356.960  1.00  0.00            
ATOM   4553 1SHA ILE   398     572.250 310.830 354.930  1.00  0.00            
ATOM   4554 BHNd GLY   399     573.410 309.460 360.090  1.00  0.00            
ATOM   4555 BHNd GLN   400     576.190 310.030 361.580  1.00  0.00            
ATOM   4556 4SHP GLN   400     577.770 306.690 362.400  1.00  0.00            
ATOM   4557 0BHN MET   401     575.930 313.140 361.020  1.00  0.00            
ATOM   4558 5SHC MET   401     578.920 312.980 357.740  1.00  0.00            
ATOM   4559 0BHN ILE   402     572.900 313.340 362.890  1.00  0.00            
ATOM   4560 1SHA ILE   402     570.950 313.960 360.560  1.00  0.00            
ATOM   4561 0BHN GLU   403     574.000 312.530 365.690  1.00  0.00            
ATOM   4562 SHQa GLU   403     573.780 308.340 365.980  1.00  0.00            
ATOM   4563 0BHN THR   404     575.630 314.610 366.100  1.00  0.00            
ATOM   4564 1SHP THR   404     577.730 315.570 367.300  1.00  0.00            
ATOM   4565 0BHN THR   405     573.150 317.050 365.560  1.00  0.00            
ATOM   4566 1SHP THR   405     574.270 319.380 365.830  1.00  0.00            
ATOM   4567 0BHN MET   406     571.030 315.800 367.670  1.00  0.00            
ATOM   4568 5SHC MET   406     568.580 314.010 365.290  1.00  0.00            
ATOM   4569 0BHN ARG   407     572.910 316.320 370.600  1.00  0.00            
ATOM   4570 0SHN ARG   407     574.700 313.860 371.160  1.00  0.00            
ATOM   4571 SHQd ARG   407     575.680 310.720 369.630  1.00  0.00            
ATOM   4572 0BHN GLY   408     573.130 319.130 370.370  1.00  0.00            
ATOM   4573 0BHN ALA   409     570.840 319.680 370.290  1.00  0.00            
ATOM   4574 BHNa LYS   410     569.940 318.640 373.610  1.00  0.00            
ATOM   4575 3SHC LYS   410     566.810 318.050 374.170  1.00  0.00            
ATOM   4576 SHQd LYS   410     565.200 316.220 375.050  1.00  0.00            
ATOM   4577 BHNa ARG   411     571.750 320.500 374.810  1.00  0.00            
ATOM   4578 0SHN ARG   411     574.190 318.810 376.010  1.00  0.00            
ATOM   4579 SHQd ARG   411     573.550 315.570 375.730  1.00  0.00            
ATOM   4580 BHNa MET   412     570.640 323.450 373.510  1.00  0.00            
ATOM   4581 5SHC MET   412     567.210 322.440 371.550  1.00  0.00            
ATOM   4582 0BTN ALA   413     570.990 324.370 374.810  1.00  0.00            
ATOM   4583 BTNd ILE   414     572.500 323.060 378.770  1.00  0.00            
ATOM   4584 1STA ILE   414     575.160 321.750 379.690  1.00  0.00            
ATOM   4585 BTNd LEU   415     571.190 325.050 379.510  1.00  0.00            
ATOM   4586 1STA LEU   415     569.140 325.600 381.910  1.00  0.00            
ATOM   4587 5BSP GLY   416     570.910 328.110 378.240  1.00  0.00            
ATOM   4588 BHNd ASP   417     573.330 329.850 377.330  1.00  0.00            
ATOM   4589 SHQa ASP   417     575.090 331.940 378.720  1.00  0.00            
ATOM   4590 BHNd THR   418     576.250 326.800 377.650  1.00  0.00            
ATOM   4591 1SHP THR   418     576.560 325.910 380.080  1.00  0.00            
ATOM   4592 0BHN ALA   419     575.290 325.360 375.230  1.00  0.00            
ATOM   4593 BHNd TRP   420     576.080 327.810 372.880  1.00  0.00            
ATOM   4594 4SHS TRP   420     573.410 328.060 371.680  1.00  0.00            
ATOM   4595 1SHS TRP   420     571.190 327.310 370.340  1.00  0.00            
ATOM   4596 4SHS TRP   420     573.610 326.430 369.540  1.00  0.00            
ATOM   4597 4SHS TRP   420     571.370 325.160 368.730  1.00  0.00            
ATOM   4598 BHNa ASP   421     579.970 328.310 373.810  1.00  0.00            
ATOM   4599 SHQa ASP   421     580.570 330.770 372.800  1.00  0.00            
ATOM   4600 BHNa PHE   422     580.770 325.220 372.840  1.00  0.00            
ATOM   4601 4SHS PHE   422     578.260 323.770 371.230  1.00  0.00            
ATOM   4602 4SHS PHE   422     576.360 323.060 369.440  1.00  0.00            
ATOM   4603 4SHS PHE   422     576.190 322.200 371.990  1.00  0.00            
ATOM   4604 5BSP GLY   423     582.310 326.020 370.930  1.00  0.00            
ATOM   4605 5BCP SER   424     585.860 327.420 371.340  1.00  0.00            
ATOM   4606 1SCP SER   424     587.180 326.590 369.570  1.00  0.00            
ATOM   4607 5BSP LEU   425     584.860 330.910 370.270  1.00  0.00            
ATOM   4608 1SSA LEU   425     587.150 331.500 368.210  1.00  0.00            
ATOM   4609 5BCP GLY   426     582.620 332.440 368.610  1.00  0.00            
ATOM   4610 5BSP GLY   427     581.460 335.720 366.490  1.00  0.00            
ATOM   4611 5BSP VAL   428     578.580 335.690 364.130  1.00  0.00            
ATOM   4612 2SSA VAL   428     576.840 337.670 363.840  1.00  0.00            
ATOM   4613 BHNd PHE   429     577.460 331.940 364.170  1.00  0.00            
ATOM   4614 4SHS PHE   429     574.640 332.110 363.560  1.00  0.00            
ATOM   4615 4SHS PHE   429     572.690 331.240 361.910  1.00  0.00            
ATOM   4616 4SHS PHE   429     572.220 333.310 363.570  1.00  0.00            
ATOM   4617 BHNd THR   430     579.050 330.830 367.710  1.00  0.00            
ATOM   4618 1SHP THR   430     578.040 328.610 368.610  1.00  0.00            
ATOM   4619 BHNd SER   431     578.190 334.270 369.160  1.00  0.00            
ATOM   4620 1SHP SER   431     579.620 335.250 370.820  1.00  0.00            
ATOM   4621 BHNd ILE   432     574.580 334.140 368.090  1.00  0.00            
ATOM   4622 1SHA ILE   432     573.090 336.770 367.400  1.00  0.00            
ATOM   4623 0BHN GLY   433     574.080 331.900 369.070  1.00  0.00            
ATOM   4624 0BHN LYS   434     574.410 332.810 372.010  1.00  0.00            
ATOM   4625 3SHC LYS   434     576.690 333.140 374.060  1.00  0.00            
ATOM   4626 SHQd LYS   434     578.600 334.350 375.900  1.00  0.00            
ATOM   4627 5BHC ALA   435     572.450 334.990 371.900  1.00  0.00            
ATOM   4628 0BHN LEU   436     569.650 332.880 371.200  1.00  0.00            
ATOM   4629 1SHA LEU   436     569.680 333.120 368.050  1.00  0.00            
ATOM   4630 0BHN HIS   437     569.810 331.180 373.560  1.00  0.00            
ATOM   4631 4SHS HIS   437     568.330 328.530 374.090  1.00  0.00            
ATOM   4632 1SHS HIS   437     566.830 327.240 375.920  1.00  0.00            
ATOM   4633 1SHS HIS   437     566.440 326.780 373.280  1.00  0.00            
ATOM   4634 0BHN GLN   438     569.820 333.320 375.880  1.00  0.00            
ATOM   4635 4SHP GLN   438     570.070 333.980 379.590  1.00  0.00            
ATOM   4636 BHNa VAL   439     566.590 334.530 375.320  1.00  0.00            
ATOM   4637 2SHA VAL   439     566.470 336.700 373.810  1.00  0.00            
ATOM   4638 BHNa PHE   440     565.170 331.960 375.560  1.00  0.00            
ATOM   4639 4SHS PHE   440     564.970 330.830 372.450  1.00  0.00            
ATOM   4640 4SHS PHE   440     563.460 330.790 370.220  1.00  0.00            
ATOM   4641 4SHS PHE   440     565.940 329.720 370.190  1.00  0.00            
ATOM   4642 BHNa GLY   441     565.990 331.550 378.210  1.00  0.00            
ATOM   4643 0BHN ALA   442     564.700 334.490 379.930  1.00  0.00            
ATOM   4644 BTNd ILE   443     562.100 333.720 379.950  1.00  0.00            
ATOM   4645 1STA ILE   443     560.750 334.820 377.390  1.00  0.00            
ATOM   4646 BHNd TYR   444     560.950 329.120 380.450  1.00  0.00            
ATOM   4647 4SHS TYR   444     558.140 329.100 379.120  1.00  0.00            
ATOM   4648 4SHS TYR   444     555.470 329.060 378.680  1.00  0.00            
ATOM   4649 1SHS TYR   444     556.960 331.160 377.830  1.00  0.00            
ATOM   4650 BHNd GLY   445     563.540 328.300 382.050  1.00  0.00            
ATOM   4651 0BHN ALA   446     563.770 331.650 383.610  1.00  0.00            
ATOM   4652 0BTN ALA   447     559.680 332.930 382.190  1.00  0.00            
ATOM   4653 5BSP PHE   448     558.140 330.890 384.190  1.00  0.00            
ATOM   4654 4SSS PHE   448     555.850 329.160 384.040  1.00  0.00            
ATOM   4655 4SSS PHE   448     554.430 327.900 385.960  1.00  0.00            
ATOM   4656 4SSS PHE   448     553.520 327.950 383.420  1.00  0.00            
ATOM   4657 BTNd SER   449     560.320 329.120 386.330  1.00  0.00            
ATOM   4658 1STP SER   449     561.270 330.660 387.860  1.00  0.00            
ATOM   4659 BTNd GLY   450     561.000 325.920 385.470  1.00  0.00            
ATOM   4660 5BCP VAL   451     559.920 324.960 383.340  1.00  0.00            
ATOM   4661 2SCA VAL   451     557.660 325.420 382.020  1.00  0.00            
ATOM   4662 5BCP SER   452     559.360 320.790 381.350  1.00  0.00            
ATOM   4663 1SCP SER   452     560.360 319.870 383.740  1.00  0.00            
ATOM   4664 BHNd TRP   453     558.370 319.360 378.230  1.00  0.00            
ATOM   4665 4SHS TRP   453     559.030 317.620 376.240  1.00  0.00            
ATOM   4666 1SHS TRP   453     560.040 315.580 374.790  1.00  0.00            
ATOM   4667 4SHS TRP   453     557.420 316.210 374.590  1.00  0.00            
ATOM   4668 4SHS TRP   453     558.470 314.320 372.980  1.00  0.00            
ATOM   4669 BHNd ILE   454     554.820 319.500 378.870  1.00  0.00            
ATOM   4670 1SHA ILE   454     553.860 316.860 377.560  1.00  0.00            
ATOM   4671 BHNd MET   455     554.660 322.260 379.820  1.00  0.00            
ATOM   4672 5SHC MET   455     552.170 323.530 382.310  1.00  0.00            
ATOM   4673 BHNd LYS   456     555.910 323.670 377.590  1.00  0.00            
ATOM   4674 3SHC LYS   456     559.210 324.240 377.530  1.00  0.00            
ATOM   4675 SHQd LYS   456     561.800 324.550 378.960  1.00  0.00            
ATOM   4676 0BHN ILE   457     553.370 322.770 375.150  1.00  0.00            
ATOM   4677 1SHA ILE   457     552.690 320.170 373.610  1.00  0.00            
ATOM   4678 0BHN LEU   458     550.580 323.430 377.290  1.00  0.00            
ATOM   4679 1SHA LEU   458     549.430 320.290 377.180  1.00  0.00            
ATOM   4680 0BHN ILE   459     551.320 326.610 377.170  1.00  0.00            
ATOM   4681 1SHA ILE   459     550.540 328.910 379.090  1.00  0.00            
ATOM   4682 0BHN GLY   460     550.890 326.660 374.070  1.00  0.00            
ATOM   4683 0BHN VAL   461     547.170 325.730 373.970  1.00  0.00            
ATOM   4684 2SHA VAL   461     547.350 323.210 373.190  1.00  0.00            
ATOM   4685 0BHN ILE   462     546.360 328.060 375.470  1.00  0.00            
ATOM   4686 1SHA ILE   462     545.930 328.250 378.530  1.00  0.00            
ATOM   4687 0BHN ILE   463     547.430 330.380 373.640  1.00  0.00            
ATOM   4688 1SHA ILE   463     548.510 332.380 375.750  1.00  0.00            
ATOM   4689 0BHN THR   464     545.900 329.350 370.860  1.00  0.00            
ATOM   4690 1SHP THR   464     546.740 327.860 368.900  1.00  0.00            
ATOM   4691 BHNa TRP   465     543.010 329.350 371.980  1.00  0.00            
ATOM   4692 4SHS TRP   465     542.240 326.120 372.130  1.00  0.00            
ATOM   4693 1SHS TRP   465     542.040 323.440 372.320  1.00  0.00            
ATOM   4694 4SHS TRP   465     543.480 324.540 370.320  1.00  0.00            
ATOM   4695 4SHS TRP   465     543.230 321.860 370.480  1.00  0.00            
ATOM   4696 BHNa ILE   466     543.020 332.360 372.490  1.00  0.00            
ATOM   4697 1SHA ILE   466     543.260 333.030 375.500  1.00  0.00            
ATOM   4698 BHNa GLY   467     543.810 333.090 369.340  1.00  0.00            
ATOM   4699 BHNa MET   468     540.640 330.710 367.340  1.00  0.00            
ATOM   4700 5SHC MET   468     542.390 328.040 366.970  1.00  0.00            
ATOM   4701 5BSP ASN   469     538.380 332.220 368.130  1.00  0.00            
ATOM   4702 5SSP ASN   469     536.230 332.910 365.570  1.00  0.00            
ATOM   4703 5BSP SER   470     538.380 336.010 368.790  1.00  0.00            
ATOM   4704 1SSP SER   470     539.780 337.360 370.370  1.00  0.00            
ATOM   4705 5BSP ARG   471     536.200 338.540 366.390  1.00  0.00            
ATOM   4706 0SSN ARG   471     533.410 337.690 366.570  1.00  0.00            
ATOM   4707 SSQd ARG   471     531.000 338.640 365.540  1.00  0.00            
ATOM   4708 5BSP SER   472     538.380 341.280 362.430  1.00  0.00            
ATOM   4709 1SSP SER   472     536.410 341.490 361.960  1.00  0.00            
ATOM   4710 5BSP THR   473     541.530 340.310 361.330  1.00  0.00            
ATOM   4711 1SSP THR   473     541.830 338.470 359.520  1.00  0.00            
ATOM   4712 BTNd SER   474     544.360 340.470 363.980  1.00  0.00            
ATOM   4713 1STP SER   474     546.060 341.790 362.870  1.00  0.00            
ATOM   4714 BHNd LEU   475     543.870 337.510 365.670  1.00  0.00            
ATOM   4715 1SHA LEU   475     544.220 338.010 368.830  1.00  0.00            
ATOM   4716 BHNd SER   476     545.180 335.580 363.010  1.00  0.00            
ATOM   4717 1SHP SER   476     544.580 334.520 360.670  1.00  0.00            
ATOM   4718 BHNd VAL   477     547.930 336.460 363.340  1.00  0.00            
ATOM   4719 2SHA VAL   477     550.280 336.610 362.110  1.00  0.00            
ATOM   4720 BHNd SER   478     547.990 335.180 367.090  1.00  0.00            
ATOM   4721 1SHP SER   478     548.990 337.060 368.030  1.00  0.00            
ATOM   4722 BHNa LEU   479     547.310 332.010 366.560  1.00  0.00            
ATOM   4723 1SHA LEU   479     545.090 331.160 364.780  1.00  0.00            
ATOM   4724 BHNa VAL   480     549.890 331.460 364.080  1.00  0.00            
ATOM   4725 2SHA VAL   480     548.940 331.390 361.600  1.00  0.00            
ATOM   4726 BHNa LEU   481     552.110 332.750 365.900  1.00  0.00            
ATOM   4727 1SHA LEU   481     555.180 332.580 365.230  1.00  0.00            
ATOM   4728 BHNa VAL   482     551.630 330.530 368.620  1.00  0.00            
ATOM   4729 2SHA VAL   482     550.330 332.380 370.000  1.00  0.00            
ATOM   4730 BTNd GLY   483     552.800 328.570 367.160  1.00  0.00            
ATOM   4731 BTNd VAL   484     556.400 326.470 366.620  1.00  0.00            
ATOM   4732 2STA VAL   484     555.990 326.460 364.000  1.00  0.00            
ATOM   4733 BHNd VAL   485     557.590 329.040 369.070  1.00  0.00            
ATOM   4734 2SHA VAL   485     559.420 330.830 368.390  1.00  0.00            
ATOM   4735 BHNd THR   486     556.190 327.370 371.700  1.00  0.00            
ATOM   4736 1SHP THR   486     556.510 327.370 374.280  1.00  0.00            
ATOM   4737 BHNd LEU   487     555.120 324.750 370.040  1.00  0.00            
ATOM   4738 1SHA LEU   487     553.920 322.050 369.450  1.00  0.00            
ATOM   4739 BHNd TYR   488     558.630 324.050 368.610  1.00  0.00            
ATOM   4740 4SHS TYR   488     558.030 321.890 366.510  1.00  0.00            
ATOM   4741 4SHS TYR   488     556.050 320.470 365.350  1.00  0.00            
ATOM   4742 1SHS TYR   488     558.550 319.470 365.450  1.00  0.00            
ATOM   4743 BHNa LEU   489     559.910 323.920 371.510  1.00  0.00            
ATOM   4744 1SHA LEU   489     562.290 326.060 370.650  1.00  0.00            
ATOM   4745 BHNa GLY   490     557.840 321.360 372.810  1.00  0.00            
ATOM   4746 BHNa VAL   491     558.300 319.530 370.820  1.00  0.00            
ATOM   4747 2SHA VAL   491     556.490 317.890 369.800  1.00  0.00            
ATOM   4748 BHNa MET   492     562.000 319.430 371.850  1.00  0.00            
ATOM   4749 5SHC MET   492     563.400 320.740 368.840  1.00  0.00            
ATOM   4750 5BCP VAL   493     562.090 321.280 374.790  1.00  0.00            
ATOM   4751 2SCA VAL   493     563.470 323.520 374.450  1.00  0.00            
ATOM   4752 5BCP GLN   494     563.830 320.230 378.010  1.00  0.00            
ATOM   4753 4SCP GLN   494     567.430 321.870 376.730  1.00  0.00            
ATOM   4754 BCQa ALA   495     563.600 319.750 379.310  1.00  0.00            
ATOM   4755 BCQd MET     1     512.670 377.510 437.830  1.00  0.00            
ATOM   4756 5SCC MET     1     510.810 377.860 440.490  1.00  0.00            
ATOM   4757 5BCP ARG     2     515.270 377.230 438.460  1.00  0.00            
ATOM   4758 0SCN ARG     2     517.320 374.660 439.820  1.00  0.00            
ATOM   4759 SCQd ARG     2     519.700 372.790 439.070  1.00  0.00            
ATOM   4760 5BCP CYS     3     515.780 377.000 435.390  1.00  0.00            
ATOM   4761 5SCC CYS     3     518.840 377.570 435.300  1.00  0.00            
ATOM   4762 5BSP ILE     4     515.900 381.540 434.300  1.00  0.00            
ATOM   4763 1SSA ILE     4     512.880 381.760 434.960  1.00  0.00            
ATOM   4764 5BSP GLY     5     518.080 381.660 432.290  1.00  0.00            
ATOM   4765 5BCP ILE     6     518.640 379.480 429.570  1.00  0.00            
ATOM   4766 1SCA ILE     6     520.760 377.450 430.580  1.00  0.00            
ATOM   4767 5BSP SER     7     516.590 379.310 426.980  1.00  0.00            
ATOM   4768 1SSP SER     7     514.870 381.200 426.540  1.00  0.00            
ATOM   4769 5BSP ASN     8     517.230 376.510 426.450  1.00  0.00            
ATOM   4770 5SSP ASN     8     519.010 376.580 423.510  1.00  0.00            
ATOM   4771 5BCP ARG     9     513.610 375.770 426.150  1.00  0.00            
ATOM   4772 0SCN ARG     9     512.710 377.240 428.550  1.00  0.00            
ATOM   4773 SCQd ARG     9     513.650 378.950 431.220  1.00  0.00            
ATOM   4774 5BCP ASP    10     513.120 374.150 424.360  1.00  0.00            
ATOM   4775 SCQa ASP    10     511.750 375.380 421.420  1.00  0.00            
ATOM   4776 BENd PHE    11     509.280 373.260 424.980  1.00  0.00            
ATOM   4777 4SES PHE    11     508.270 376.260 425.000  1.00  0.00            
ATOM   4778 4SES PHE    11     509.570 378.620 424.820  1.00  0.00            
ATOM   4779 4SES PHE    11     506.980 378.560 425.580  1.00  0.00            
ATOM   4780 BENd VAL    12     506.830 370.570 424.180  1.00  0.00            
ATOM   4781 2SEA VAL    12     507.350 369.670 421.740  1.00  0.00            
ATOM   4782 BENd GLU    13     503.610 369.850 424.540  1.00  0.00            
ATOM   4783 SEQa GLU    13     502.370 370.960 421.150  1.00  0.00            
ATOM   4784 5BCP GLY    14     501.530 368.180 425.570  1.00  0.00            
ATOM   4785 5BCP VAL    15     500.540 365.530 425.910  1.00  0.00            
ATOM   4786 2SCA VAL    15     499.650 365.020 428.350  1.00  0.00            
ATOM   4787 BTNd SER    16     499.050 362.900 423.470  1.00  0.00            
ATOM   4788 1STP SER    16     500.150 362.170 421.820  1.00  0.00            
ATOM   4789 BTNd GLY    17     496.460 361.040 424.810  1.00  0.00            
ATOM   4790 BTNd GLY    18     497.210 360.990 428.110  1.00  0.00            
ATOM   4791 BTNd SER    19     499.870 359.270 429.070  1.00  0.00            
ATOM   4792 1STP SER    19     499.450 356.840 428.880  1.00  0.00            
ATOM   4793 BENd TRP    20     502.510 360.330 426.610  1.00  0.00            
ATOM   4794 4SES TRP    20     502.710 358.440 424.080  1.00  0.00            
ATOM   4795 1SES TRP    20     502.220 357.310 421.680  1.00  0.00            
ATOM   4796 4SES TRP    20     500.430 357.050 423.690  1.00  0.00            
ATOM   4797 4SES TRP    20     499.900 355.990 421.260  1.00  0.00            
ATOM   4798 BENd VAL    21     505.020 362.020 426.050  1.00  0.00            
ATOM   4799 2SEA VAL    21     504.840 364.270 427.440  1.00  0.00            
ATOM   4800 BENd ASP    22     507.900 362.090 423.360  1.00  0.00            
ATOM   4801 SEQa ASP    22     507.300 359.260 421.850  1.00  0.00            
ATOM   4802 BENd ILE    23     511.090 363.940 424.860  1.00  0.00            
ATOM   4803 1SEA ILE    23     509.730 366.720 425.090  1.00  0.00            
ATOM   4804 BENd VAL    24     514.020 363.880 424.680  1.00  0.00            
ATOM   4805 2SEA VAL    24     515.370 364.660 422.540  1.00  0.00            
ATOM   4806 5BCP LEU    25     517.120 366.280 426.620  1.00  0.00            
ATOM   4807 1SCA LEU    25     516.200 365.610 429.460  1.00  0.00            
ATOM   4808 5BCP GLU    26     519.690 366.990 425.180  1.00  0.00            
ATOM   4809 SCQa GLU    26     518.200 367.850 421.280  1.00  0.00            
ATOM   4810 5BSP HIS    27     521.730 367.800 427.980  1.00  0.00            
ATOM   4811 4SSS HIS    27     521.620 365.140 429.260  1.00  0.00            
ATOM   4812 1SSS HIS    27     520.360 362.930 428.350  1.00  0.00            
ATOM   4813 1SSS HIS    27     520.370 363.490 431.000  1.00  0.00            
ATOM   4814 5BSP GLY    28     522.030 371.300 427.320  1.00  0.00            
ATOM   4815 5BCP SER    29     519.040 372.650 427.140  1.00  0.00            
ATOM   4816 1SCP SER    29     517.310 371.470 426.000  1.00  0.00            
ATOM   4817 BENd CYS    30     515.690 372.990 430.500  1.00  0.00            
ATOM   4818 5SEC CYS    30     516.790 375.420 430.840  1.00  0.00            
ATOM   4819 BENd VAL    31     512.940 371.450 429.400  1.00  0.00            
ATOM   4820 2SEA VAL    31     512.980 369.460 427.650  1.00  0.00            
ATOM   4821 BENd THR    32     509.780 372.610 428.950  1.00  0.00            
ATOM   4822 1SEP THR    32     508.630 374.790 429.770  1.00  0.00            
ATOM   4823 BENd THR    33     506.550 370.810 428.390  1.00  0.00            
ATOM   4824 1SEP THR    33     507.240 368.580 429.540  1.00  0.00            
ATOM   4825 BENd MET    34     503.100 371.840 428.600  1.00  0.00            
ATOM   4826 5SEC MET    34     503.170 374.820 426.580  1.00  0.00            
ATOM   4827 4BCP ALA    35     499.540 371.240 429.140  1.00  0.00            
ATOM   4828 5BSP LYS    36     497.620 369.260 428.990  1.00  0.00            
ATOM   4829 3SSC LYS    36     494.500 369.880 427.840  1.00  0.00            
ATOM   4830 SSQd LYS    36     492.140 369.860 428.840  1.00  0.00            
ATOM   4831 5BSP ASN    37     497.410 368.420 432.420  1.00  0.00            
ATOM   4832 5SSP ASN    37     494.710 367.250 433.940  1.00  0.00            
ATOM   4833 5BSP LYS    38     499.600 368.700 435.160  1.00  0.00            
ATOM   4834 3SSC LYS    38     502.040 367.650 433.210  1.00  0.00            
ATOM   4835 SSQd LYS    38     502.840 367.680 430.800  1.00  0.00            
ATOM   4836 BCNa PRO    39     501.760 372.200 434.890  1.00  0.00            
ATOM   4837 2SCA PRO    39     503.450 373.830 436.580  1.00  0.00            
ATOM   4838 5BCP THR    40     504.230 372.420 431.940  1.00  0.00            
ATOM   4839 1SCP THR    40     504.350 375.010 431.730  1.00  0.00            
ATOM   4840 BENd LEU    41     507.830 371.480 433.750  1.00  0.00            
ATOM   4841 1SEA LEU    41     507.660 368.200 435.140  1.00  0.00            
ATOM   4842 BENd ASP    42     511.250 372.120 433.560  1.00  0.00            
ATOM   4843 SEQa ASP    42     511.670 374.730 433.780  1.00  0.00            
ATOM   4844 BENd PHE    43     513.470 369.210 432.490  1.00  0.00            
ATOM   4845 4SES PHE    43     511.350 367.090 431.760  1.00  0.00            
ATOM   4846 4SES PHE    43     509.700 364.960 431.780  1.00  0.00            
ATOM   4847 4SES PHE    43     511.430 365.310 429.740  1.00  0.00            
ATOM   4848 BENd GLU    44     516.990 369.160 432.260  1.00  0.00            
ATOM   4849 SEQa GLU    44     517.220 372.510 434.750  1.00  0.00            
ATOM   4850 BENd LEU    45     519.880 368.710 432.150  1.00  0.00            
ATOM   4851 1SEA LEU    45     521.080 371.900 431.700  1.00  0.00            
ATOM   4852 BENd ILE    46     522.760 367.090 433.970  1.00  0.00            
ATOM   4853 1SEA ILE    46     523.600 369.040 436.230  1.00  0.00            
ATOM   4854 BENd GLU    47     524.430 364.510 433.990  1.00  0.00            
ATOM   4855 SEQa GLU    47     528.430 364.880 434.730  1.00  0.00            
ATOM   4856 BENd THR    48     525.180 361.270 432.650  1.00  0.00            
ATOM   4857 1SEP THR    48     524.580 360.690 430.190  1.00  0.00            
ATOM   4858 5BCP GLU    49     527.770 359.190 434.750  1.00  0.00            
ATOM   4859 SCQa GLU    49     525.550 360.780 437.750  1.00  0.00            
ATOM   4860 4BCP ALA    50     529.510 356.120 433.810  1.00  0.00            
ATOM   4861 5BCP LYS    51     531.690 353.610 435.260  1.00  0.00            
ATOM   4862 3SCC LYS    51     529.890 353.010 437.200  1.00  0.00            
ATOM   4863 SCQd LYS    51     529.490 350.480 438.650  1.00  0.00            
ATOM   4864 5BSP GLN    52     533.430 350.800 434.130  1.00  0.00            
ATOM   4865 4SSP GLN    52     532.060 347.370 435.180  1.00  0.00            
ATOM   4866 0BEN PRO    53     534.090 350.140 430.360  1.00  0.00            
ATOM   4867 2SEA PRO    53     531.830 348.020 430.180  1.00  0.00            
ATOM   4868 0BEN ALA    54     536.310 348.820 427.630  1.00  0.00            
ATOM   4869 5BCP THR    55     539.490 349.530 427.350  1.00  0.00            
ATOM   4870 1SCP THR    55     541.570 350.900 428.070  1.00  0.00            
ATOM   4871 5BCP LEU    56     540.760 348.150 424.110  1.00  0.00            
ATOM   4872 1SCA LEU    56     537.520 347.590 423.220  1.00  0.00            
ATOM   4873 5BCP ARG    57     542.340 349.250 421.570  1.00  0.00            
ATOM   4874 0SCN ARG    57     540.070 350.670 419.960  1.00  0.00            
ATOM   4875 SCQd ARG    57     537.960 350.720 417.540  1.00  0.00            
ATOM   4876 5BCP LYS    58     545.390 351.560 422.640  1.00  0.00            
ATOM   4877 3SCC LYS    58     545.410 350.580 425.600  1.00  0.00            
ATOM   4878 SCQd LYS    58     545.970 347.850 426.190  1.00  0.00            
ATOM   4879 BENd TYR    59     547.010 354.370 419.830  1.00  0.00            
ATOM   4880 4SES TYR    59     544.220 355.470 419.490  1.00  0.00            
ATOM   4881 4SES TYR    59     542.690 357.550 418.700  1.00  0.00            
ATOM   4882 1SES TYR    59     541.560 355.440 419.950  1.00  0.00            
ATOM   4883 BENd CYS    60     549.010 356.760 420.370  1.00  0.00            
ATOM   4884 5SEC CYS    60     551.390 354.980 421.220  1.00  0.00            
ATOM   4885 BENd ILE    61     551.170 360.010 419.460  1.00  0.00            
ATOM   4886 1SEA ILE    61     551.850 358.790 416.700  1.00  0.00            
ATOM   4887 BENd GLU    62     554.530 360.130 420.310  1.00  0.00            
ATOM   4888 SEQa GLU    62     555.590 362.490 423.570  1.00  0.00            
ATOM   4889 0BEN ALA    63     557.630 358.870 420.870  1.00  0.00            
ATOM   4890 BENd LYS    64     560.070 357.760 420.010  1.00  0.00            
ATOM   4891 3SEC LYS    64     562.150 356.720 422.350  1.00  0.00            
ATOM   4892 SEQd LYS    64     564.440 357.030 424.050  1.00  0.00            
ATOM   4893 BENd LEU    65     562.350 355.590 418.030  1.00  0.00            
ATOM   4894 1SEA LEU    65     563.000 358.250 416.250  1.00  0.00            
ATOM   4895 BENd THR    66     565.400 353.390 418.030  1.00  0.00            
ATOM   4896 1SEP THR    66     565.700 353.460 420.620  1.00  0.00            
ATOM   4897 BENd ASN    67     567.900 351.790 416.250  1.00  0.00            
ATOM   4898 5SEP ASN    67     570.190 353.620 416.090  1.00  0.00            
ATOM   4899 BENd THR    68     567.900 348.030 416.220  1.00  0.00            
ATOM   4900 1SEP THR    68     567.540 347.340 418.700  1.00  0.00            
ATOM   4901 BENd THR    69     568.420 345.720 413.490  1.00  0.00            
ATOM   4902 1SEP THR    69     569.100 343.270 414.040  1.00  0.00            
ATOM   4903 BENd THR    70     569.350 345.710 409.920  1.00  0.00            
ATOM   4904 1SEP THR    70     571.850 346.380 409.650  1.00  0.00            
ATOM   4905 BENd ASP    71     568.740 342.440 408.220  1.00  0.00            
ATOM   4906 SEQa ASP    71     570.890 340.840 410.140  1.00  0.00            
ATOM   4907 BENd SER    72     570.230 341.530 404.810  1.00  0.00            
ATOM   4908 1SEP SER    72     572.530 342.950 405.200  1.00  0.00            
ATOM   4909 5BCP ARG    73     571.040 338.550 403.700  1.00  0.00            
ATOM   4910 0SCN ARG    73     571.680 337.320 406.720  1.00  0.00            
ATOM   4911 SCQd ARG    73     572.010 335.030 408.280  1.00  0.00            
ATOM   4912 5BCP CYS    74     573.270 337.800 401.780  1.00  0.00            
ATOM   4913 5SCC CYS    74     572.930 334.670 401.740  1.00  0.00            
ATOM   4914 BSNa PRO    75     574.330 338.270 399.270  1.00  0.00            
ATOM   4915 2SSA PRO    75     576.780 336.790 398.900  1.00  0.00            
ATOM   4916 5BSP THR    76     573.230 338.580 395.160  1.00  0.00            
ATOM   4917 1SSP THR    76     575.200 337.720 393.690  1.00  0.00            
ATOM   4918 5BSP GLN    77     570.360 339.200 395.980  1.00  0.00            
ATOM   4919 4SSP GLN    77     570.490 343.070 395.430  1.00  0.00            
ATOM   4920 5BCP GLY    78     568.600 339.690 398.260  1.00  0.00            
ATOM   4921 5BCP GLU    79     567.870 338.890 400.010  1.00  0.00            
ATOM   4922 SCQa GLU    79     565.950 335.470 399.810  1.00  0.00            
ATOM   4923 BCNa PRO    80     565.650 339.700 402.780  1.00  0.00            
ATOM   4924 2SCA PRO    80     562.980 338.650 402.350  1.00  0.00            
ATOM   4925 5BCP SER    81     565.060 339.190 406.340  1.00  0.00            
ATOM   4926 1SCP SER    81     566.900 337.680 407.110  1.00  0.00            
ATOM   4927 5BCP LEU    82     562.300 339.920 408.640  1.00  0.00            
ATOM   4928 1SCA LEU    82     560.200 339.700 406.410  1.00  0.00            
ATOM   4929 BHNd ASN    83     560.750 338.550 411.990  1.00  0.00            
ATOM   4930 5SHP ASN    83     560.650 335.620 411.660  1.00  0.00            
ATOM   4931 BHNd GLU    84     561.480 340.760 413.910  1.00  0.00            
ATOM   4932 SHQa GLU    84     560.110 340.010 417.210  1.00  0.00            
ATOM   4933 BHNd GLU    85     559.150 343.040 412.760  1.00  0.00            
ATOM   4934 SHQa GLU    85     559.290 344.240 408.610  1.00  0.00            
ATOM   4935 BHNd GLN    86     556.370 341.300 413.300  1.00  0.00            
ATOM   4936 4SHP GLN    86     556.300 339.200 409.830  1.00  0.00            
ATOM   4937 5BSP ASP    87     555.440 342.540 416.200  1.00  0.00            
ATOM   4938 SSQa ASP    87     554.400 340.390 418.240  1.00  0.00            
ATOM   4939 BTNd LYS    88     557.350 344.310 417.970  1.00  0.00            
ATOM   4940 3STC LYS    88     558.000 342.420 420.750  1.00  0.00            
ATOM   4941 STQd LYS    88     557.870 340.580 422.040  1.00  0.00            
ATOM   4942 BTNd ARG    89     556.900 346.240 418.070  1.00  0.00            
ATOM   4943 0STN ARG    89     558.070 348.050 420.950  1.00  0.00            
ATOM   4944 STQd ARG    89     556.800 348.390 423.670  1.00  0.00            
ATOM   4945 5BSP PHE    90     559.840 347.460 416.110  1.00  0.00            
ATOM   4946 4SSS PHE    90     561.990 344.960 416.630  1.00  0.00            
ATOM   4947 4SSS PHE    90     563.610 343.860 418.490  1.00  0.00            
ATOM   4948 4SSS PHE    90     564.310 343.800 415.880  1.00  0.00            
ATOM   4949 5BCP VAL    91     559.040 347.810 412.480  1.00  0.00            
ATOM   4950 2SCA VAL    91     557.620 350.030 412.730  1.00  0.00            
ATOM   4951 BENd CYS    92     561.890 348.940 409.100  1.00  0.00            
ATOM   4952 5SEC CYS    92     561.880 351.820 409.140  1.00  0.00            
ATOM   4953 BENd LYS    93     562.140 348.530 404.970  1.00  0.00            
ATOM   4954 3SEC LYS    93     559.760 346.510 404.290  1.00  0.00            
ATOM   4955 SEQd LYS    93     559.490 344.530 403.570  1.00  0.00            
ATOM   4956 BENd HIS    94     564.040 348.100 402.610  1.00  0.00            
ATOM   4957 4SES HIS    94     564.340 345.760 400.400  1.00  0.00            
ATOM   4958 1SES HIS    94     562.790 343.550 400.370  1.00  0.00            
ATOM   4959 1SES HIS    94     565.430 343.350 399.860  1.00  0.00            
ATOM   4960 BENd SER    95     567.240 349.330 401.410  1.00  0.00            
ATOM   4961 1SEP SER    95     566.740 351.040 399.720  1.00  0.00            
ATOM   4962 BENd MET    96     569.870 347.430 399.040  1.00  0.00            
ATOM   4963 5SEC MET    96     567.180 346.950 396.040  1.00  0.00            
ATOM   4964 BENd VAL    97     573.760 347.750 401.710  1.00  0.00            
ATOM   4965 2SEA VAL    97     574.280 349.400 399.700  1.00  0.00            
ATOM   4966 5BCP ASP    98     575.380 344.840 401.430  1.00  0.00            
ATOM   4967 SCQa ASP    98     577.880 346.250 399.790  1.00  0.00            
ATOM   4968 5BCP ARG    99     577.130 342.870 403.710  1.00  0.00            
ATOM   4969 0SCN ARG    99     580.090 344.790 404.160  1.00  0.00            
ATOM   4970 SCQd ARG    99     580.290 345.380 407.180  1.00  0.00            
ATOM   4971 5BCP GLY   100     577.640 340.860 402.500  1.00  0.00            
ATOM   4972 BHNd TRP   101     580.390 339.180 404.390  1.00  0.00            
ATOM   4973 4SHS TRP   101     582.830 340.820 404.030  1.00  0.00            
ATOM   4974 1SHS TRP   101     585.490 341.100 403.670  1.00  0.00            
ATOM   4975 4SHS TRP   101     584.230 342.540 405.580  1.00  0.00            
ATOM   4976 4SHS TRP   101     586.830 343.030 405.010  1.00  0.00            
ATOM   4977 BHNd GLY   102     579.730 340.560 407.260  1.00  0.00            
ATOM   4978 BHNd ASN   103     576.030 339.760 407.230  1.00  0.00            
ATOM   4979 5SHP ASN   103     575.600 342.500 408.920  1.00  0.00            
ATOM   4980 BTNd GLY   104     576.150 337.920 407.340  1.00  0.00            
ATOM   4981 5BSP CYS   105     577.070 335.710 404.630  1.00  0.00            
ATOM   4982 5SSC CYS   105     575.530 333.330 405.600  1.00  0.00            
ATOM   4983 5BSP GLY   106     580.030 335.310 402.760  1.00  0.00            
ATOM   4984 5BSP LEU   107     581.350 337.400 399.910  1.00  0.00            
ATOM   4985 1SSA LEU   107     584.280 337.310 400.590  1.00  0.00            
ATOM   4986 5BCP PHE   108     580.440 340.510 399.870  1.00  0.00            
ATOM   4987 4SCS PHE   108     582.410 342.580 399.920  1.00  0.00            
ATOM   4988 4SCS PHE   108     583.440 344.870 400.930  1.00  0.00            
ATOM   4989 4SCS PHE   108     585.060 343.050 399.780  1.00  0.00            
ATOM   4990 5BSP GLY   109     578.120 341.700 396.960  1.00  0.00            
ATOM   4991 5BCP LYS   110     575.240 342.860 397.510  1.00  0.00            
ATOM   4992 3SCC LYS   110     574.910 345.720 395.860  1.00  0.00            
ATOM   4993 SCQd LYS   110     575.770 347.970 395.370  1.00  0.00            
ATOM   4994 BENd GLY   111     572.720 342.130 399.370  1.00  0.00            
ATOM   4995 BENd GLY   112     570.010 344.000 400.460  1.00  0.00            
ATOM   4996 BENd ILE   113     568.720 344.860 403.390  1.00  0.00            
ATOM   4997 1SEA ILE   113     570.360 347.040 404.850  1.00  0.00            
ATOM   4998 BENd VAL   114     565.710 345.690 405.440  1.00  0.00            
ATOM   4999 2SEA VAL   114     564.130 343.690 406.180  1.00  0.00            
ATOM   5000 BENd THR   115     566.270 348.090 408.550  1.00  0.00            
ATOM   5001 1SEP THR   115     567.470 350.010 407.280  1.00  0.00            
ATOM   5002 BENd CYS   116     564.460 347.690 411.710  1.00  0.00            
ATOM   5003 5SEC CYS   116     563.780 344.340 410.850  1.00  0.00            
ATOM   5004 0BEN ALA   117     563.630 349.360 414.100  1.00  0.00            
ATOM   5005 BENd MET   118     561.790 349.540 417.330  1.00  0.00            
ATOM   5006 5SEC MET   118     563.460 349.270 420.390  1.00  0.00            
ATOM   5007 BENd PHE   119     559.640 351.970 418.110  1.00  0.00            
ATOM   5008 4SES PHE   119     557.420 354.000 417.020  1.00  0.00            
ATOM   5009 4SES PHE   119     556.010 354.870 414.890  1.00  0.00            
ATOM   5010 4SES PHE   119     555.620 355.990 417.310  1.00  0.00            
ATOM   5011 BENd THR   120     558.620 353.470 421.580  1.00  0.00            
ATOM   5012 1SEP THR   120     560.360 352.250 423.090  1.00  0.00            
ATOM   5013 BENd CYS   121     556.070 354.660 422.580  1.00  0.00            
ATOM   5014 5SEC CYS   121     554.760 352.680 424.470  1.00  0.00            
ATOM   5015 BENd LYS   122     554.560 357.560 424.020  1.00  0.00            
ATOM   5016 3SEC LYS   122     557.590 357.740 425.510  1.00  0.00            
ATOM   5017 SEQd LYS   122     559.310 356.410 426.110  1.00  0.00            
ATOM   5018 BENd LYS   123     551.960 358.950 425.160  1.00  0.00            
ATOM   5019 3SEC LYS   123     553.030 360.700 427.430  1.00  0.00            
ATOM   5020 SEQd LYS   123     552.920 363.660 428.310  1.00  0.00            
ATOM   5021 BENd ASN   124     548.450 357.810 424.110  1.00  0.00            
ATOM   5022 5SEP ASN   124     548.880 354.720 425.290  1.00  0.00            
ATOM   5023 5BCP MET   125     545.380 358.320 423.940  1.00  0.00            
ATOM   5024 5SCC MET   125     545.660 360.730 420.720  1.00  0.00            
ATOM   5025 5BCP LYS   126     543.230 354.830 424.440  1.00  0.00            
ATOM   5026 3SCC LYS   126     544.490 355.330 427.560  1.00  0.00            
ATOM   5027 SCQd LYS   126     545.500 357.410 428.870  1.00  0.00            
ATOM   5028 5BCP GLY   127     539.000 354.410 424.070  1.00  0.00            
ATOM   5029 5BCP LYS   128     537.530 352.500 425.200  1.00  0.00            
ATOM   5030 3SCC LYS   128     537.270 354.100 428.480  1.00  0.00            
ATOM   5031 SCQd LYS   128     539.110 355.890 429.470  1.00  0.00            
ATOM   5032 BENd VAL   129     533.470 352.360 425.630  1.00  0.00            
ATOM   5033 2SEA VAL   129     533.400 350.950 423.390  1.00  0.00            
ATOM   5034 BENd VAL   130     530.670 352.120 427.850  1.00  0.00            
ATOM   5035 2SEA VAL   130     530.760 354.080 429.630  1.00  0.00            
ATOM   5036 5BCP GLN   131     528.090 350.710 426.560  1.00  0.00            
ATOM   5037 4SCP GLN   131     529.000 347.980 424.670  1.00  0.00            
ATOM   5038 BSNa PRO   132     524.530 351.950 427.980  1.00  0.00            
ATOM   5039 2SSA PRO   132     524.320 354.260 426.200  1.00  0.00            
ATOM   5040 BTNd GLU   133     525.160 350.800 429.320  1.00  0.00            
ATOM   5041 STQa GLU   133     526.420 347.000 428.790  1.00  0.00            
ATOM   5042 BTNd ASN   134     526.180 352.600 432.780  1.00  0.00            
ATOM   5043 5STP ASN   134     528.430 350.320 432.940  1.00  0.00            
ATOM   5044 5BCP LEU   135     525.950 354.340 433.290  1.00  0.00            
ATOM   5045 1SCA LEU   135     526.370 356.520 430.310  1.00  0.00            
ATOM   5046 5BCP GLU   136     523.490 356.300 434.570  1.00  0.00            
ATOM   5047 SCQa GLU   136     526.040 355.670 438.220  1.00  0.00            
ATOM   5048 BENd TYR   137     521.480 359.180 434.150  1.00  0.00            
ATOM   5049 4SES TYR   137     518.960 358.750 432.940  1.00  0.00            
ATOM   5050 4SES TYR   137     516.350 359.240 432.430  1.00  0.00            
ATOM   5051 1SES TYR   137     518.170 359.400 430.440  1.00  0.00            
ATOM   5052 BENd THR   138     520.500 362.410 436.090  1.00  0.00            
ATOM   5053 1SEP THR   138     521.710 363.790 437.940  1.00  0.00            
ATOM   5054 BENd ILE   139     517.920 364.300 435.470  1.00  0.00            
ATOM   5055 1SEA ILE   139     515.320 364.090 433.810  1.00  0.00            
ATOM   5056 BENd VAL   140     516.570 367.270 437.380  1.00  0.00            
ATOM   5057 2SEA VAL   140     518.810 368.670 437.100  1.00  0.00            
ATOM   5058 BENd ILE   141     513.190 368.520 436.650  1.00  0.00            
ATOM   5059 1SEA ILE   141     511.790 365.820 437.230  1.00  0.00            
ATOM   5060 BENd THR   142     511.170 370.900 438.490  1.00  0.00            
ATOM   5061 1SEP THR   142     512.970 372.750 438.820  1.00  0.00
[truncated: 24,477,530 more chars]
